# Supplementary material for: Genome–wide association study for risk taking propensity indicates shared pathways with body mass index
Source: Commun Biol. 2018 May 3;1:36. doi: 10.1038/s42003-018-0042-6 (PMC6123697; doi:10.1038/s42003-018-0042-6)
Supplement: Supplementary file 3 — Supplementary Data 1 [file 42003_2018_42_MOESM3_ESM.xlsx]

## Sheet: Supplementary Data 1
Supplementary Data MAGENTA output
Database	Gene set	Original gene set size	Effective gene set size	Num. of genes (absolute list)	Num. of genes without score	Num. of genes remaining	Median gene size (kb)	Mean gene size (kb)	Nominal gene set enrichment analysis (p-val., 75% cut off)	FDR 75% cut off	Exp. num. of genes >75% cut off	Obs. num. of genes >75% cut off
BIOCARTA	GABA_PATHWAY	10	9	0	1	0	61	128	0.0001	0.0056	2	8
PANTHER_MOLECULAR_FUNCTION	GABA_receptor	20	13	1	3	3	58	100	0.0011	0.04035	3	9
PANTHER_MOLECULAR_FUNCTION	Histone	86	29	18	3	36	2	14	0.000479	0.0547	7	16
REACTOME	RNA_POLYMERASE_I_PROMOTER_OPENING	59	21	4	0	34	0	6	0.000355	0.0747	5	13
GOTERM	GABA-A receptor activity	19	13	0	3	3	58	100	0.0011	0.10002	3	9
GOTERM	gamma-aminobutyric acid signaling pathway	20	17	0	2	1	82	141	0.001	0.106325	4	11
GOTERM	postsynaptic membrane	140	130	0	7	3	54	178	0.0003	0.133057	33	50
PANTHER_MOLECULAR_FUNCTION	Ion_channel	140	117	5	10	8	40	116	0.003	0.13375	29	43
PANTHER_BIOLOGICAL_PROCESS	Neurotransmitter_release	107	90	11	6	0	80	160	0.0025	0.135167	23	35
GOTERM	extracellular ligand-gated ion channel activity	47	39	0	5	3	30	63	0.0003	0.1358	10	20
GOTERM	sulfur metabolic process	13	11	0	1	1	12	52	0.001	0.138783	3	8
GOTERM	nervous system development	376	340	2	17	17	37	116	0.0007	0.161788	85	111
PANTHER_BIOLOGICAL_PROCESS	Phosphate_transport	17	15	1	0	1	23	35	0.0038	0.16805	4	9
GOTERM	synapse	246	226	0	14	6	66	171	0.00011	0.1737	57	81
PANTHER_MOLECULAR_FUNCTION	Nucleic_acid_binding	729	587	61	37	44	22	64	0.0016	0.175067	147	175
PANTHER_BIOLOGICAL_PROCESS	Lactation,_mammary_development	13	9	0	1	3	13	43	0.009968	0.1894	2	6
GOTERM	neuromuscular synaptic transmission	13	12	0	1	0	30	92	0.0022	0.195611	3	8
Panther	Formyltetrahydroformate_biosynthesis	9	9	0	0	0	20	56	0.0107	0.2095	2	6
Panther	PI3_kinase_pathway	13	13	0	0	0	12	47	0.005	0.2202	3	8
PANTHER_BIOLOGICAL_PROCESS	Nerve-nerve_synaptic_transmission	81	69	2	6	4	40	141	0.006376	0.23556	17	27
PANTHER_BIOLOGICAL_PROCESS	Oncogene	122	83	27	11	1	40	81	0.0139	0.265133	21	30
PANTHER_BIOLOGICAL_PROCESS	Pentose-phosphate_shunt	10	8	1	1	0	18	20	0.0278	0.269725	2	5
PANTHER_BIOLOGICAL_PROCESS	Neurogenesis	587	479	35	19	54	36	132	0.0009	0.2719	120	148
GOTERM	cell junction	383	346	2	17	18	53	146	0.0002	0.2722	87	117
PANTHER_BIOLOGICAL_PROCESS	Carbohydrate_transport	50	46	0	1	3	32	62	0.0243	0.2985	12	18
PANTHER_BIOLOGICAL_PROCESS	Chromatin_packaging_and_remodeling	237	139	48	12	38	36	66	0.0204	0.301218	35	46
PANTHER_BIOLOGICAL_PROCESS	Other_mRNA_transcription	21	18	1	2	0	43	93	0.0195	0.301786	5	9
PANTHER_BIOLOGICAL_PROCESS	Muscle_contraction	198	163	23	3	9	27	102	0.0162	0.30711	41	53
GOTERM	beta-tubulin binding	15	13	0	2	0	36	45	0.0068	0.328033	3	8
GOTERM	endothelial cell migration	13	13	0	0	0	24	146	0.0061	0.329785	3	8
BIOCARTA	PPARA_PATHWAY	58	54	3	0	1	43	78	0.0073	0.3317	14	22
PANTHER_BIOLOGICAL_PROCESS	mRNA_transcription_regulation	1459	1062	184	55	158	21	58	0.0079	0.3471	266	294
GOTERM	acetylcholine receptor activity	13	13	0	0	0	17	26	0.0065	0.356018	3	8
GOTERM	negative regulation of microtubule depolymerization	14	11	0	3	0	134	140	0.0074	0.372121	3	7
GOTERM	protein homodimerization activity	351	325	2	13	11	31	68	0.0011	0.37483	81	104
Panther	Metabotropic_glutamate_receptor_group_III_pathway	4	4	0	0	0	309	309	0.0475	0.378325	1	3
Panther	Ubiquitin_proteasome_pathway	52	47	1	4	0	53	75	0.0159	0.3888	12	19
BIOCARTA	CELL2CELL_PATHWAY	14	14	0	0	0	69	285	0.0102	0.396033	4	8
PANTHER_MOLECULAR_FUNCTION	Phospholipase	54	47	3	1	3	29	71	0.0135	0.4149	12	19
PANTHER_MOLECULAR_FUNCTION	Extracellular_matrix_linker_protein	23	19	2	0	2	124	161	0.0274	0.4276	5	9
KEGG	KEGG_NICOTINATE_AND_NICOTINAMIDE_METABOLISM	24	24	0	0	0	43	54	0.0192	0.42976	6	11
PANTHER_MOLECULAR_FUNCTION	Membrane-bound_signaling_molecule	130	106	16	3	5	32	129	0.0254	0.44483	27	36
PANTHER_MOLECULAR_FUNCTION	Transmembrane_receptor_regulatory/adaptor_protein	65	61	2	2	0	40	100	0.0346	0.449708	15	22
GOTERM	oligosaccharyltransferase complex	10	9	0	1	0	29	56	0.0087	0.462373	2	6
PANTHER_MOLECULAR_FUNCTION	Non-motor_microtubule_binding_protein	74	58	10	6	0	39	72	0.0191	0.463543	15	22
PANTHER_MOLECULAR_FUNCTION	Other_cell_junction_protein	36	27	5	0	4	106	260	0.0485	0.468827	7	11
KEGG	KEGG_ENDOMETRIAL_CANCER	52	50	0	2	0	79	141	0.0135	0.4719	13	20
PANTHER_MOLECULAR_FUNCTION	Hsp_70_family_chaperone	15	12	3	0	0	17	24	0.0539	0.478558	3	6
PANTHER_MOLECULAR_FUNCTION	Other_nucleic_acid_binding	41	29	10	2	0	28	54	0.0387	0.480654	7	12
KEGG	KEGG_SMALL_CELL_LUNG_CANCER	84	78	0	3	3	57	98	0.0205	0.4835	20	28
PANTHER_MOLECULAR_FUNCTION	Acetylcholine_receptor	18	17	1	0	0	17	25	0.0363	0.485156	4	8
GOTERM	chloride channel complex	55	44	1	6	4	49	97	0.0055	0.488125	11	19
GOTERM	inner ear development	15	14	0	1	0	18	65	0.0105	0.491578	4	8
PANTHER_MOLECULAR_FUNCTION	Phosphatase_modulator	21	18	2	1	0	72	113	0.0561	0.496093	5	8
PANTHER_MOLECULAR_FUNCTION	Peroxidase	27	24	0	1	2	12	47	0.0549	0.49785	6	10
PANTHER_BIOLOGICAL_PROCESS	Miscellaneous	140	117	13	3	7	29	55	0.0373	0.508	29	38
PANTHER_MOLECULAR_FUNCTION	Other_enzyme_activator	17	16	1	0	0	9	18	0.0252	0.511	4	8
GOTERM	rhythmic process	14	14	0	0	0	46	143	0.0101	0.514923	4	8
PANTHER_BIOLOGICAL_PROCESS	Lipid,_fatty_acid_and_steroid_metabolism	38	37	0	1	0	44	61	0.0553	0.521306	9	14
PANTHER_MOLECULAR_FUNCTION	Protease_inhibitor	21	13	6	1	1	11	36	0.0783	0.527183	3	6
KEGG	KEGG_GLYCOSPHINGOLIPID_BIOSYNTHESIS_GANGLIO_SERIES	15	14	0	0	1	55	101	0.0384	0.527343	4	7
PANTHER_BIOLOGICAL_PROCESS	Calcium_mediated_signaling	116	106	5	5	0	32	132	0.0394	0.529008	27	35
GOTERM	phospholipase A2 activity	19	17	0	0	2	22	37	0.0101	0.534395	4	9
PANTHER_BIOLOGICAL_PROCESS	MHCII-mediated_immunity	34	10	23	0	1	14	21	0.0754	0.539173	3	5
KEGG	KEGG_OTHER_GLYCAN_DEGRADATION	16	15	1	0	0	19	32	0.0572	0.54288	4	7
PANTHER_MOLECULAR_FUNCTION	Actin_and_actin_related_protein	39	28	8	2	1	19	30	0.0694	0.551542	7	11
PANTHER_MOLECULAR_FUNCTION	Other_enzyme_inhibitor	16	13	3	0	0	13	33	0.0763	0.554994	3	6
BIOCARTA	EIF_PATHWAY	16	14	0	2	0	16	48	0.0108	0.5587	4	8
PANTHER_MOLECULAR_FUNCTION	Miscellaneous_function	87	68	14	2	3	24	56	0.0618	0.56013	17	23
KEGG	KEGG_SYSTEMIC_LUPUS_ERYTHEMATOSUS	140	57	30	3	50	9	38	0.031145	0.56485	14	21
Ingenuity	cAMP-mediated.Signaling	11	11	0	0	0	73	72	0.1145	0.565989	3	5
KEGG	KEGG_GLYCOSAMINOGLYCAN_BIOSYNTHESIS_KERATAN_SULFATE	15	15	0	0	0	22	62	0.0595	0.580118	4	7
Ingenuity	Estrogen.Receptor.Signaling	31	29	0	1	1	87	100	0.0846	0.590463	7	11
KEGG	KEGG_PROSTATE_CANCER	89	85	0	3	1	58	82	0.0353	0.593756	21	29
KEGG	KEGG_VEGF_SIGNALING_PATHWAY	76	69	1	0	6	34	72	0.011	0.601467	17	26
Panther	B_cell_activation	24	21	1	2	0	97	166	0.1345	0.601743	5	8
PANTHER_MOLECULAR_FUNCTION	G-protein_modulator	35	26	6	3	0	48	190	0.0927	0.618796	7	10
GOTERM	transcription factor activity	947	793	27	37	90	20	59	0.0072	0.618815	198	225
Ingenuity	Cell.Cycle.G1.S.Checkpoint.Regulation	18	16	0	1	1	43	131	0.1894	0.619069	4	6
Panther	De_novo_purine_biosynthesis	26	24	0	0	2	31	56	0.1221	0.620231	6	9
GOTERM	nucleosome	64	31	6	2	25	2	21	0.011409	0.621114	8	14
GOTERM	axon guidance	70	64	0	6	0	64	210	0.0083	0.623905	16	25
Panther	Glycolysis	14	12	0	2	0	15	22	0.1577	0.62794	3	5
KEGG	KEGG_GLYOXYLATE_AND_DICARBOXYLATE_METABOLISM	16	16	0	0	0	23	50	0.0074	0.629	4	9
PANTHER_MOLECULAR_FUNCTION	Other_proteases	50	39	9	2	0	25	35	0.0841	0.633876	10	14
Ingenuity	Calcium.Signaling	10	10	0	0	0	167	171	0.2242	0.637983	3	4
GOTERM	cell differentiation	485	435	5	24	21	32	78	0.0085	0.639173	109	130
Panther	Muscarinic_acetylcholine_receptor_2_and_4_signaling_pathway	5	5	0	0	0	41	131	0.0998	0.639367	1	3
Ingenuity	Huntingtons.Disease.Signaling	61	60	0	1	0	61	80	0.1477	0.64228	15	19
GOTERM	dolichyl-diphosphooligosaccharide-protein glycotransferase activity	9	8	0	1	0	30	63	0.0274	0.645671	2	5
GOTERM	negative regulation of epithelial cell proliferation	22	21	0	1	0	24	57	0.0192	0.646991	5	10
Ingenuity	Nitric.Oxide.Signaling.in.the.Cardiovascular.System	10	10	0	0	0	38	136	0.0758	0.64768	3	5
KEGG	KEGG_AMYOTROPHIC_LATERAL_SCLEROSIS_ALS	53	49	1	0	3	31	75	0.0832	0.653083	12	17
GOTERM	dendrite morphogenesis	10	8	0	2	0	193	345	0.0265	0.653328	2	5
KEGG	KEGG_FC_EPSILON_RI_SIGNALING_PATHWAY	79	69	2	1	7	43	93	0.1118	0.655468	17	22
Ingenuity	Death.Receptor.Signaling	30	29	1	0	0	25	48	0.079	0.655871	7	11
GOTERM	circadian rhythm	29	29	0	0	0	33	86	0.0164	0.656889	7	13
GOTERM	transmembrane receptor protein tyrosine phosphatase activity	18	18	0	0	0	184	409	0.0186	0.657643	5	9
Ingenuity	Sonic.Hedgehog.Signaling	10	10	0	0	0	22	62	0.2193	0.658165	3	4
Panther	Arginine_biosynthesis	7	6	0	1	0	27	30	0.1711	0.660458	2	3
Ingenuity	14-3-3-mediated.Signaling	24	22	1	1	0	53	62	0.1616	0.660669	6	8
GOTERM	regulation of transcription, DNA-dependent	1102	822	52	42	186	21	53	0.0075	0.661388	206	233
KEGG	KEGG_STEROID_HORMONE_BIOSYNTHESIS	55	36	3	1	15	23	39	0.0865	0.663418	9	13
GOTERM	bone mineralization	15	15	0	0	0	18	28	0.0164	0.664088	4	8
KEGG	KEGG_PROTEASOME	48	42	6	0	0	16	27	0.0762	0.6656	11	15
GOTERM	acetylcholine binding	10	10	0	0	0	17	56	0.0203	0.669795	3	6
KEGG	KEGG_FOLATE_BIOSYNTHESIS	11	9	0	0	2	24	26	0.1701	0.670746	2	4
GOTERM	translation factor activity, nucleic acid binding	23	20	1	2	0	22	51	0.0159	0.677622	5	10
KEGG	KEGG_LONG_TERM_POTENTIATION	70	66	0	4	0	72	155	0.13	0.680571	17	21
KEGG	KEGG_PATHWAYS_IN_CANCER	328	305	4	8	11	42	88	0.102	0.681004	76	86
Ingenuity	Tight.Junction.Signaling	39	36	2	1	0	47	118	0.1596	0.684393	9	12
KEGG	KEGG_ONE_CARBON_POOL_BY_FOLATE	17	17	0	0	0	36	56	0.1091	0.6871	4	7
KEGG	KEGG_TIGHT_JUNCTION	134	121	3	2	8	47	133	0.0648	0.687267	30	38
KEGG	KEGG_AXON_GUIDANCE	129	123	0	5	1	93	153	0.0087	0.6888	31	43
KEGG	KEGG_INSULIN_SIGNALING_PATHWAY	137	127	1	6	3	41	72	0.1141	0.693459	32	38
PANTHER_MOLECULAR_FUNCTION	Select_calcium_binding_protein	54	50	1	3	0	40	129	0.0989	0.696174	13	17
KEGG	KEGG_MAPK_SIGNALING_PATHWAY	267	239	5	10	13	40	90	0.0877	0.696638	60	69
Ingenuity	Hepatic.Cholestasis	61	56	3	0	2	36	66	0.1402	0.699317	14	18
KEGG	KEGG_CALCIUM_SIGNALING_PATHWAY	178	164	2	9	3	50	123	0.0834	0.703815	41	49
Panther	5HT3_type_receptor_mediated_signaling_pathway	7	6	0	0	1	27	25	0.1698	0.703846	2	3
GOTERM	nicotinic acetylcholine-activated cation-selective channel activity	16	16	0	0	0	17	25	0.027	0.704164	4	8
Ingenuity	p38.MAPK.Signaling	27	25	0	1	1	31	50	0.0727	0.704533	6	10
Panther	EGF_receptor_signaling_pathway	43	41	0	1	1	47	97	0.067	0.707529	10	15
KEGG	KEGG_ENDOCYTOSIS	183	170	10	3	0	44	87	0.1018	0.709691	43	50
GOTERM	positive regulation of DNA replication	26	24	1	0	1	22	60	0.0204	0.710806	6	11
KEGG	KEGG_RIG_I_LIKE_RECEPTOR_SIGNALING_PATHWAY	71	54	1	4	12	16	38	0.1068	0.71315	14	18
Panther	Axon_guidance_mediated_by_netrin	16	16	0	0	0	180	255	0.3731	0.714546	4	5
Panther	Circadian_clock_system	9	9	0	0	0	45	58	0.3954	0.716397	2	3
KEGG	KEGG_PYRIMIDINE_METABOLISM	98	92	1	3	2	23	46	0.1379	0.71804	23	28
KEGG	KEGG_REGULATION_OF_ACTIN_CYTOSKELETON	216	193	5	10	8	58	87	0.1826	0.72014	48	54
KEGG	KEGG_ADHERENS_JUNCTION	75	71	3	1	0	87	155	0.1463	0.720848	18	22
GOTERM	negative regulation of osteoblast differentiation	17	16	0	1	0	35	47	0.0263	0.723754	4	8
GOTERM	learning	24	24	0	0	0	48	196	0.0212	0.724738	6	11
KEGG	KEGG_GLYCEROLIPID_METABOLISM	49	43	1	3	2	35	85	0.159	0.724938	11	14
KEGG	KEGG_TYPE_II_DIABETES_MELLITUS	47	45	1	1	0	61	107	0.0769	0.726529	11	16
Panther	Oxytocin_receptor_mediated_signaling_pathway	16	16	0	0	0	46	169	0.3696	0.730171	4	5
KEGG	KEGG_B_CELL_RECEPTOR_SIGNALING_PATHWAY	75	73	0	2	0	59	82	0.1928	0.731144	18	22
Panther	p53_pathway_feedback_loops_2	13	13	0	0	0	66	79	0.4108	0.732342	3	4
KEGG	KEGG_RIBOSOME	88	79	2	5	2	4	6	0.165	0.733456	20	24
GOTERM	gap junction	14	14	0	0	0	12	19	0.0383	0.734786	4	7
KEGG	KEGG_COLORECTAL_CANCER	62	61	0	1	0	53	97	0.1648	0.735462	15	19
GOTERM	cell surface binding	12	11	0	1	0	16	34	0.036	0.736434	3	6
KEGG	KEGG_RENAL_CELL_CARCINOMA	70	67	0	3	0	61	75	0.1419	0.7372	17	21
GOTERM	purine nucleotide biosynthetic process	16	14	0	2	0	38	43	0.0366	0.737318	4	7
GOTERM	hormone biosynthetic process	10	9	0	0	1	22	98	0.0503	0.737854	2	5
KEGG	KEGG_MELANOMA	71	66	0	3	2	56	91	0.1909	0.73799	17	20
KEGG	KEGG_DRUG_METABOLISM_OTHER_ENZYMES	51	33	2	1	15	22	59	0.1704	0.740861	8	11
KEGG	KEGG_ARRHYTHMOGENIC_RIGHT_VENTRICULAR_CARDIOMYOPATHY_ARVC	76	69	2	3	2	79	182	0.1784	0.741624	17	21
Panther	TCA_cycle	14	13	0	1	0	28	35	0.1981	0.742256	3	5
Panther	Alzheimer_disease-amyloid_secretase_pathway	25	23	0	0	2	26	66	0.346	0.7426	6	7
GOTERM	DNA binding	1480	1154	54	51	221	24	53	0.0128	0.742667	289	315
GOTERM	male genitalia development	14	14	0	0	0	21	35	0.0379	0.742996	4	7
GOTERM	regulation of action potential	14	14	0	0	0	46	160	0.041	0.743153	4	7
KEGG	KEGG_TAURINE_AND_HYPOTAURINE_METABOLISM	10	10	0	0	0	25	30	0.2209	0.743614	3	4
GOTERM	zinc ion binding	1988	1521	91	75	301	30	70	0.0136	0.744075	380	407
KEGG	KEGG_TOLL_LIKE_RECEPTOR_SIGNALING_PATHWAY	102	84	1	4	13	27	43	0.1808	0.744872	21	25
Ingenuity	Amyotrophic.Lateral.Sclerosis.Signaling	29	27	0	1	1	40	92	0.0494	0.746775	7	11
BIOCARTA	AT1R_PATHWAY	34	32	1	1	0	81	111	0.4105	0.746897	8	9
GOTERM	trans-Golgi network transport vesicle	10	9	0	1	0	24	35	0.0493	0.748081	2	5
BIOCARTA	GH_PATHWAY	28	27	0	0	1	45	93	0.5236	0.748368	7	7
PANTHER_MOLECULAR_FUNCTION	Other_actin_family_cytoskeletal_protein	31	21	7	1	2	16	40	0.1244	0.748392	5	8
BIOCARTA	INSULIN_PATHWAY	22	21	0	1	0	61	58	0.4412	0.748821	5	6
GOTERM	protein amino acid N-linked glycosylation via asparagine	10	9	0	1	0	29	56	0.0475	0.749598	2	5
PANTHER_BIOLOGICAL_PROCESS	Other_homeostasis_activities	69	57	6	4	2	15	44	0.1537	0.749678	14	18
Panther	Cholesterol_biosynthesis	11	10	0	0	1	22	22	0.0778	0.75006	3	5
BIOCARTA	RHO_PATHWAY	32	27	1	3	1	44	68	0.525	0.750089	7	7
BIOCARTA	RAS_PATHWAY	23	21	0	2	0	51	59	0.4321	0.750222	5	6
Ingenuity	Wnt.beta-catenin.Signaling	25	25	0	0	0	33	64	0.1463	0.750445	6	9
GOTERM	nicotinic acetylcholine-gated receptor-channel complex	16	16	0	0	0	17	25	0.0284	0.750929	4	8
BIOCARTA	CDK5_PATHWAY	11	11	0	0	0	20	39	0.5438	0.750931	3	3
BIOCARTA	INFLAM_PATHWAY	29	23	4	0	2	6	20	0.5383	0.751333	6	6
Panther	Purine_metabolism	6	6	0	0	0	52	54	0.1687	0.75158	2	3
GOTERM	enzyme activator activity	42	40	1	0	1	30	41	0.0255	0.751784	10	16
BIOCARTA	LYM_PATHWAY	11	11	0	0	0	21	31	0.5413	0.75295	3	3
Panther	Nicotinic_acetylcholine_receptor_signaling_pathway	42	41	0	1	0	32	76	0.3177	0.753203	10	12
BIOCARTA	CARM_ER_PATHWAY	35	32	0	3	0	41	113	0.4083	0.753414	8	9
GOTERM	muscle homeostasis	13	11	0	2	0	17	88	0.0332	0.753443	3	6
KEGG	KEGG_FC_GAMMA_R_MEDIATED_PHAGOCYTOSIS	97	91	2	1	3	65	103	0.174	0.753603	23	27
BIOCARTA	ALK_PATHWAY	37	36	0	0	1	55	72	0.4084	0.754421	9	10
BIOCARTA	MITOCHONDRIA_PATHWAY	21	19	0	2	0	22	38	0.5343	0.754422	5	5
BIOCARTA	CSK_PATHWAY	24	19	4	0	1	71	73	0.5351	0.754661	5	5
BIOCARTA	ATRBRCA_PATHWAY	21	21	0	0	0	51	58	0.4406	0.754903	5	6
BIOCARTA	MAPK_PATHWAY	87	81	0	3	3	47	75	0.4707	0.755135	20	21
BIOCARTA	GPCR_PATHWAY	35	32	1	2	0	83	109	0.5632	0.755768	8	8
BIOCARTA	ACE2_PATHWAY	13	7	1	3	2	21	59	0.5527	0.756271	2	2
GOTERM	nucleosome assembly	80	43	6	8	23	4	24	0.024656	0.757169	11	17
BIOCARTA	VIP_PATHWAY	27	26	1	0	0	50	83	0.4869	0.757416	7	7
BIOCARTA	RELA_PATHWAY	16	14	1	1	0	30	44	0.4793	0.757446	4	4
BIOCARTA	SKP2E2F_PATHWAY	10	10	0	0	0	16	44	0.479	0.757553	3	3
BIOCARTA	GATA3_PATHWAY	16	15	0	0	1	31	69	0.5372	0.757562	4	4
BIOCARTA	MET_PATHWAY	37	36	0	1	0	78	100	0.5601	0.758024	9	9
PANTHER_BIOLOGICAL_PROCESS	Protein_acetylation	29	26	1	1	1	27	54	0.1785	0.758189	7	9
GOTERM	protein transport	406	376	6	14	10	33	67	0.0186	0.758198	94	111
BIOCARTA	HSP27_PATHWAY	15	14	1	0	0	17	35	0.48	0.758257	4	4
BIOCARTA	CASPASE_PATHWAY	23	22	0	1	0	27	33	0.4933	0.7584	6	6
Ingenuity	Ephrin.Receptor.Signaling	36	35	1	0	0	100	125	0.3723	0.758684	9	10
GOTERM	phospholipid binding	50	47	0	2	1	29	76	0.0306	0.758745	12	18
BIOCARTA	IL7_PATHWAY	17	15	0	1	1	75	89	0.5508	0.758829	4	4
BIOCARTA	PS1_PATHWAY	14	14	0	0	0	58	78	0.477	0.759923	4	4
BIOCARTA	BCR_PATHWAY	35	32	1	2	0	80	93	0.4015	0.760048	8	9
BIOCARTA	HCMV_PATHWAY	17	17	0	0	0	76	72	0.425	0.760653	4	5
BIOCARTA	PML_PATHWAY	17	16	1	0	0	33	54	0.5855	0.760753	4	4
BIOCARTA	P35ALZHEIMERS_PATHWAY	11	11	0	0	0	31	79	0.5336	0.760898	3	3
BIOCARTA	MPR_PATHWAY	34	33	0	0	1	44	56	0.4537	0.760976	8	9
BIOCARTA	RAC1_PATHWAY	23	22	1	0	0	66	90	0.4782	0.76117	6	6
Ingenuity	EGF.Signaling	21	20	0	1	0	78	88	0.3798	0.7612	5	6
GOTERM	cytoskeletal adaptor activity	14	14	0	0	0	95	138	0.0389	0.761239	4	7
BIOCARTA	TNFR2_PATHWAY	18	16	1	1	0	42	52	0.5921	0.76128	4	4
BIOCARTA	GCR_PATHWAY	20	19	1	0	0	26	57	0.5312	0.761306	5	5
BIOCARTA	SET_PATHWAY	11	11	0	0	0	9	26	0.5543	0.761425	3	3
BIOCARTA	CHEMICAL_PATHWAY	22	22	0	0	0	43	99	0.4843	0.762002	6	6
BIOCARTA	BARR_MAPK_PATHWAY	12	12	0	0	0	86	130	0.6089	0.76262	3	3
BIOCARTA	G2_PATHWAY	24	24	0	0	0	34	48	0.5707	0.762631	6	6
BIOCARTA	MEF2D_PATHWAY	21	18	3	0	0	67	121	0.4841	0.762946	5	5
BIOCARTA	ERK5_PATHWAY	18	18	0	0	0	46	61	0.4878	0.763129	5	5
Panther	Insulin/IGF_pathway-mitogen_activated_protein_kinase_kinase/MAP_kinase_cascade	23	19	0	2	2	57	88	0.3321	0.763403	5	6
BIOCARTA	CARDIACEGF_PATHWAY	18	18	0	0	0	49	111	0.4832	0.764581	5	5
GOTERM	Z disc	45	43	0	2	0	41	123	0.024	0.7647	11	17
PANTHER_MOLECULAR_FUNCTION	Chromatin/chromatin-binding_protein	163	112	41	6	4	33	64	0.1129	0.764881	28	34
BIOCARTA	AKAPCENTROSOME_PATHWAY	15	15	0	0	0	53	113	0.5476	0.765135	4	4
BIOCARTA	G1_PATHWAY	28	27	0	0	1	29	65	0.3577	0.765188	7	8
BIOCARTA	RANKL_PATHWAY	14	14	0	0	0	28	32	0.4754	0.765315	4	4
GOTERM	chloride channel activity	58	46	1	7	4	39	86	0.0243	0.765602	12	18
BIOCARTA	IL22BP_PATHWAY	16	15	0	0	1	24	47	0.5428	0.765891	4	4
BIOCARTA	BCELLSURVIVAL_PATHWAY	16	15	0	1	0	26	51	0.537	0.766168	4	4
BIOCARTA	HIVNEF_PATHWAY	58	56	1	1	0	36	59	0.5513	0.766334	14	14
BIOCARTA	NKCELLS_PATHWAY	20	17	1	0	2	29	54	0.4232	0.767052	4	5
Panther	General_transcription_regulation	15	13	0	1	1	16	30	0.4221	0.767154	3	4
PANTHER_BIOLOGICAL_PROCESS	Regulation_of_nucleoside,_nucleotide_metabolism	15	13	0	2	0	47	69	0.2073	0.768405	3	5
BIOCARTA	MAL_PATHWAY	19	19	0	0	0	34	51	0.5302	0.768685	5	5
BIOCARTA	IGF1_PATHWAY	21	20	0	1	0	71	72	0.3833	0.768899	5	6
REACTOME	NEF_MEDIATES_DOWN_MODULATION_OF_CELL_SURFACE_RECEPTORS_BY_RECRUITING_THEM_TO_CLATHRIN_ADAPTERS	21	19	1	1	0	37	55	0.3287	0.769236	5	6
PANTHER_BIOLOGICAL_PROCESS	Protein_modification	219	174	30	7	8	35	69	0.1431	0.769454	44	50
REACTOME	INTEGRIN_ALPHAIIBBETA3_SIGNALING	23	22	0	0	1	60	88	0.3025	0.769914	6	7
BIOCARTA	PLATELETAPP_PATHWAY	14	9	1	2	2	33	84	0.3977	0.770712	2	3
BIOCARTA	AKAP95_PATHWAY	12	12	0	0	0	21	44	0.6171	0.771143	3	3
BIOCARTA	CK1_PATHWAY	17	17	0	0	0	31	130	0.4268	0.77128	4	5
REACTOME	DARPP32_EVENTS	26	26	0	0	0	38	137	0.3192	0.771716	7	8
REACTOME	ADHERENS_JUNCTIONS_INTERACTIONS	29	29	0	0	0	131	249	0.2897	0.772741	7	9
Ingenuity	VEGF.Signaling	16	16	0	0	0	57	85	0.3816	0.772823	4	5
REACTOME	S_PHASE	103	99	2	2	0	21	36	0.2595	0.772893	25	28
BIOCARTA	ARAP_PATHWAY	18	16	1	0	1	58	71	0.3869	0.77297	4	5
REACTOME	P75NTR_SIGNALS_VIA_NFKB	13	12	0	1	0	26	36	0.3476	0.773519	3	4
REACTOME	ACTIVATION_OF_NMDA_RECEPTOR_UPON_GLUTAMATE_BINDING_AND_POSTSYNAPTIC_EVENTS	36	33	0	3	0	81	142	0.3014	0.774303	8	10
Panther	5HT4_type_receptor_mediated_signaling_pathway	10	10	0	0	0	63	115	0.2248	0.774535	3	4
REACTOME	NA_CL_DEPENDENT_NEUROTRANSMITTER_TRANSPORTERS	18	15	0	1	2	42	50	0.3143	0.774621	4	5
BIOCARTA	ACH_PATHWAY	16	16	0	0	0	42	72	0.369	0.774709	4	5
REACTOME	HIV_INFECTION	183	171	6	4	2	27	49	0.2497	0.775954	43	47
Panther	p38_MAPK_pathway	20	19	0	1	0	37	49	0.3329	0.776506	5	6
REACTOME	INFLUENZA_VIRAL_RNA_TRANSCRIPTION_AND_REPLICATION	100	92	1	5	2	5	11	0.265	0.776626	23	26
BIOCARTA	ASBCELL_PATHWAY	12	9	2	1	0	11	18	0.3967	0.776791	2	3
REACTOME	M_G1_TRANSITION	61	58	2	1	0	17	29	0.2651	0.777083	15	17
BIOCARTA	NTHI_PATHWAY	24	23	1	0	0	54	59	0.3423	0.777722	6	7
REACTOME	METABOLISM_OF_AMINO_ACIDS	162	150	2	9	1	26	42	0.2742	0.777843	38	41
BIOCARTA	DEATH_PATHWAY	33	32	0	1	0	33	43	0.4009	0.77785	8	9
REACTOME	RNA_POLYMERASE_III_CHAIN_ELONGATION	12	12	0	0	0	12	28	0.3428	0.777929	3	4
BIOCARTA	TCRA_PATHWAY	13	8	4	0	1	33	66	0.6425	0.778143	2	2
Panther	Apoptosis_signaling_pathway	53	47	3	1	2	26	38	0.3946	0.778155	12	13
REACTOME	SIGNALING_BY_NOTCH	16	15	1	0	0	27	44	0.313	0.778167	4	5
KEGG	KEGG_N_GLYCAN_BIOSYNTHESIS	46	45	0	1	0	24	61	0.0717	0.778185	11	16
REACTOME	CELL_JUNCTION_ORGANIZATION	84	77	0	3	4	55	142	0.2714	0.778278	19	22
REACTOME	CASPASE_MEDIATED_CLEAVAGE_OF_CYTOSKELETAL_PROTEINS	12	12	0	0	0	58	62	0.3449	0.778593	3	4
Ingenuity	Phototransduction.Pathway	12	11	0	1	0	10	29	0.2859	0.778745	3	4
PANTHER_MOLECULAR_FUNCTION	Other_transcription_factor	349	301	23	12	13	25	60	0.1011	0.778796	75	85
REACTOME	FURTHER_PLATELET_RELEASATE	24	22	1	1	0	32	38	0.3056	0.778912	6	7
REACTOME	SIGNALING_BY_WNT	58	55	2	1	0	21	42	0.2848	0.779333	14	16
BIOCARTA	CHREBP2_PATHWAY	44	41	3	0	0	37	80	0.5931	0.779485	10	10
Panther	Heterotrimeric_G-protein_signaling_pathway-Gq_alpha_and_Go_alpha_mediated_pathway	32	29	1	1	1	50	81	0.4428	0.779598	7	8
Panther	TGF-beta_signaling_pathway	64	60	0	2	2	25	54	0.0893	0.779889	15	20
GOTERM	dendrite	111	107	0	4	0	45	133	0.0254	0.779948	27	36
BIOCARTA	PLCE_PATHWAY	12	12	0	0	0	84	95	0.6135	0.779978	3	3
BIOCARTA	TOLL_PATHWAY	37	33	0	4	0	33	41	0.6111	0.780275	8	8
BIOCARTA	SHH_PATHWAY	16	16	0	0	0	107	108	0.3779	0.780346	4	5
BIOCARTA	SODD_PATHWAY	10	9	1	0	0	34	28	0.4012	0.780637	2	3
REACTOME	PI3K_AKT_SIGNALLING	37	36	0	1	0	53	80	0.2751	0.780722	9	11
Ingenuity	Axonal.Guidance.Signaling	67	63	2	2	0	78	125	0.294	0.781377	16	18
REACTOME	IONOTROPIC_ACTIVITY_OF_KAINATE_RECEPTORS	12	11	0	1	0	239	224	0.2835	0.781601	3	4
BIOCARTA	CCR5_PATHWAY	18	17	1	0	0	15	93	0.6392	0.782011	4	4
BIOCARTA	ECM_PATHWAY	24	24	0	0	0	70	92	0.3898	0.783548	6	7
Ingenuity	LPS.IL-1.Mediated.Inhibition.of.RXR.Function	59	53	1	2	3	38	62	0.3437	0.784041	13	15
BIOCARTA	41BB_PATHWAY	17	17	0	0	0	40	57	0.6467	0.784477	4	4
PANTHER_MOLECULAR_FUNCTION	Non-motor_actin_binding_protein	165	137	17	10	1	52	122	0.2468	0.784695	34	38
REACTOME	MRNA_DECAY_BY_3_TO_5_EXORIBONUCLEASE	11	11	0	0	0	11	16	0.2925	0.78473	3	4
BIOCARTA	GLYCOLYSIS_PATHWAY	10	9	0	1	0	15	29	0.406	0.784829	2	3
REACTOME	FORMATION_OF_A_POOL_OF_FREE_40S_SUBUNITS	95	84	3	6	2	5	8	0.2523	0.784852	21	24
REACTOME	STABILIZATION_OF_P53	46	43	2	1	0	16	34	0.2643	0.784862	11	13
REACTOME	GTP_HYDROLYSIS_AND_JOINING_OF_THE_60S_RIBOSOMAL_SUBUNIT	106	94	3	7	2	5	10	0.2234	0.785132	24	27
BIOCARTA	P27_PATHWAY	13	13	0	0	0	16	36	0.4239	0.785169	3	4
BIOCARTA	NGF_PATHWAY	18	17	0	1	0	42	50	0.4285	0.785185	4	5
REACTOME	MITOTIC_M_M_G1_PHASES	157	148	2	5	2	27	47	0.2385	0.785194	37	41
BIOCARTA	IL1R_PATHWAY	33	31	1	1	0	31	43	0.6918	0.785264	8	7
REACTOME	RECYCLING_OF_BILE_ACIDS_AND_SALTS	11	11	0	0	0	51	60	0.2835	0.785288	3	4
BIOCARTA	STATHMIN_PATHWAY	19	18	0	0	1	66	86	0.6922	0.785352	5	4
BIOCARTA	AGPCR_PATHWAY	13	13	0	0	0	97	140	0.6597	0.785377	3	3
GOTERM	protein secretion	16	16	0	0	0	29	48	0.0763	0.785465	4	7
GOTERM	cell-cell adherens junction	26	25	0	1	0	91	183	0.0652	0.785629	6	10
BIOCARTA	TID_PATHWAY	19	17	2	0	0	35	54	0.6453	0.786	4	4
BIOCARTA	TNFR1_PATHWAY	29	28	1	0	0	39	60	0.3943	0.786007	7	8
GOTERM	anatomical structure formation involved in morphogenesis	13	13	0	0	0	4	56	0.0836	0.786365	3	6
BIOCARTA	CACAM_PATHWAY	14	13	1	0	0	61	82	0.6684	0.786461	3	3
BIOCARTA	AGR_PATHWAY	36	34	0	2	0	64	182	0.3308	0.786489	9	10
PANTHER_BIOLOGICAL_PROCESS	Neuromuscular_synaptic_transmission	23	22	1	0	0	28	152	0.1639	0.786637	6	8
BIOCARTA	ARENRF2_PATHWAY	13	13	0	0	0	17	97	0.6709	0.786924	3	3
BIOCARTA	ETS_PATHWAY	18	18	0	0	0	27	50	0.7012	0.787034	5	4
BIOCARTA	NKT_PATHWAY	28	24	0	2	2	14	23	0.3961	0.78731	6	7
BIOCARTA	AMI_PATHWAY	20	14	1	1	4	20	49	0.7178	0.787585	4	3
GOTERM	regulation of protein stability	12	12	0	0	0	24	41	0.0529	0.78843	3	6
BIOCARTA	PTEN_PATHWAY	18	18	0	0	0	62	73	0.6928	0.788972	5	4
PANTHER_MOLECULAR_FUNCTION	Phosphodiesterase	39	36	2	1	0	79	179	0.2712	0.789193	9	11
BIOCARTA	MCM_PATHWAY	18	18	0	0	0	22	34	0.7001	0.789268	5	4
Panther	Hedgehog_signaling_pathway	14	14	0	0	0	28	82	0.4882	0.789346	4	4
REACTOME	STEROID_HORMONES	21	19	1	0	1	21	55	0.3325	0.78966	5	6
Panther	General_transcription_by_RNA_polymerase_I	12	12	0	0	0	20	21	0.3494	0.789677	3	4
REACTOME	INTRINSIC_PATHWAY_FOR_APOPTOSIS	29	28	0	1	0	28	39	0.2471	0.789723	7	9
BIOCARTA	ETC_PATHWAY	12	9	2	1	0	20	37	0.7005	0.789896	2	2
REACTOME	CD28_DEPENDENT_VAV1_PATHWAY	11	11	0	0	0	66	79	0.2857	0.789938	3	4
BIOCARTA	CERAMIDE_PATHWAY	22	21	0	1	0	38	54	0.6371	0.789948	5	5
BIOCARTA	CD40_PATHWAY	15	13	0	2	0	41	48	0.6725	0.790105	3	3
REACTOME	CELL_DEATH_SIGNALLING_VIA_NRAGE_NRIF_AND_NADE	61	54	0	7	0	84	124	0.2548	0.79013	14	16
GOTERM	serotonin receptor activity	13	12	0	1	0	16	47	0.0543	0.790489	3	6
Ingenuity	Hypoxia.Signaling.in.the.Cardiovascular.System	21	21	0	0	0	19	35	0.2517	0.790511	5	7
BIOCARTA	RNA_PATHWAY	10	10	0	0	0	34	46	0.7633	0.790514	3	2
BIOCARTA	IL2RB_PATHWAY	38	36	0	1	1	31	50	0.7081	0.790878	9	8
BIOCARTA	ERYTH_PATHWAY	15	14	0	0	1	9	32	0.7205	0.790939	4	3
GOTERM	late endosome membrane	52	48	3	1	0	27	46	0.0374	0.79101	12	18
BIOCARTA	PTC1_PATHWAY	11	10	0	0	1	25	51	0.7529	0.791035	3	2
PANTHER_BIOLOGICAL_PROCESS	Gluconeogenesis	17	16	0	0	1	45	89	0.1883	0.791047	4	6
BIOCARTA	BIOPEPTIDES_PATHWAY	43	40	1	1	1	66	93	0.6985	0.791277	10	9
GOTERM	sarcoplasmic reticulum	21	21	0	0	0	70	166	0.1276	0.791384	5	8
REACTOME	DNA_REPLICATION_PRE_INITIATION	76	71	2	3	0	21	35	0.3025	0.791451	18	20
GOTERM	associative learning	13	13	0	0	0	23	75	0.0792	0.79163	3	6
BIOCARTA	DREAM_PATHWAY	14	14	0	0	0	53	64	0.7154	0.792018	4	3
KEGG	KEGG_JAK_STAT_SIGNALING_PATHWAY	155	121	5	3	26	24	49	0.2331	0.792213	30	34
REACTOME	SEROTONIN_RECEPTORS	12	11	0	1	0	15	48	0.2784	0.792404	3	4
REACTOME	SEMA3A_PAK_DEPENDENT_AXON_REPULSION	15	14	0	1	0	76	128	0.2562	0.792618	4	5
BIOCARTA	CALCINEURIN_PATHWAY	19	18	1	0	0	59	130	0.6947	0.792667	5	4
PANTHER_MOLECULAR_FUNCTION	Myelin_protein	12	9	0	3	0	29	78	0.1674	0.792873	2	4
GOTERM	calcium-dependent phospholipid binding	25	23	2	0	0	47	88	0.04	0.793071	6	10
REACTOME	GRB2_SOS_PROVIDES_LINKAGE_TO_MAPK_SIGNALING_FOR_INTERGRINS	15	14	0	0	1	68	92	0.2537	0.793087	4	5
GOTERM	positive regulation of interferon-gamma biosynthetic process	11	9	0	2	0	8	11	0.1605	0.793132	2	4
GOTERM	nuclear pore	66	63	1	1	1	44	64	0.0459	0.793266	16	22
REACTOME	CELL_SURFACE_INTERACTIONS_AT_THE_VASCULAR_WALL	94	93	0	1	0	37	49	0.2911	0.793336	23	26
BIOCARTA	DNAFRAGMENT_PATHWAY	10	10	0	0	0	17	23	0.7635	0.793457	3	2
GOTERM	tricarboxylic acid cycle	22	21	0	1	0	28	46	0.1333	0.793774	5	8
PANTHER_MOLECULAR_FUNCTION	Calmodulin_related_protein	157	125	16	4	12	23	75	0.2444	0.793781	31	35
REACTOME	POST_NMDA_RECEPTOR_ACTIVATION_EVENTS	32	30	0	2	0	77	128	0.3302	0.793932	8	9
GOTERM	negative regulation of transcription factor activity	29	26	0	3	0	27	57	0.0393	0.794012	7	11
GOTERM	beta-amyloid binding	16	15	0	1	0	24	90	0.0589	0.794052	4	7
REACTOME	UNWINDING_OF_DNA	11	11	0	0	0	24	26	0.2851	0.794195	3	4
Panther	Transcription_regulation_by_bZIP_transcription_factor	27	25	1	1	0	27	46	0.442	0.794433	6	7
PANTHER_BIOLOGICAL_PROCESS	Steroid_hormone_metabolism	45	22	7	0	16	25	36	0.1625	0.794445	6	8
PANTHER_MOLECULAR_FUNCTION	Transfer/carrier_protein	108	87	18	0	3	33	72	0.2468	0.794607	22	25
BIOCARTA	TPO_PATHWAY	24	23	0	0	1	61	90	0.7245	0.794686	6	5
REACTOME	NOREPINEPHRINE_NEUROTRANSMITTER_RELEASE_CYCLE	12	11	0	1	0	41	132	0.2767	0.794778	3	4
GOTERM	promoter binding	74	68	1	5	0	36	63	0.1033	0.794994	17	22
GOTERM	Rab GTPase binding	31	27	0	4	0	107	168	0.0514	0.795038	7	11
REACTOME	REGULATION_OF_INSULIN_SECRETION	212	186	13	8	5	18	62	0.2344	0.795051	47	51
BIOCARTA	MONOCYTE_PATHWAY	11	10	0	0	1	47	48	0.751	0.795193	3	2
BIOCARTA	SPPA_PATHWAY	22	22	0	0	0	91	152	0.6782	0.795208	6	5
GOTERM	voltage-gated calcium channel activity	23	21	0	1	1	142	224	0.1253	0.795233	5	8
GOTERM	regulation of Rab GTPase activity	51	44	4	2	1	70	120	0.0632	0.795282	11	16
BIOCARTA	CTCF_PATHWAY	23	23	0	0	0	49	58	0.3426	0.795796	6	7
GOTERM	skeletal system development	126	113	2	5	6	26	64	0.0387	0.795895	28	37
GOTERM	transcription factor complex	139	135	1	1	2	27	66	0.0416	0.795943	34	43
GOTERM	neural crest cell migration	19	18	0	1	0	30	52	0.1352	0.796223	5	7
GOTERM	dendrite development	20	19	1	0	0	67	110	0.0811	0.796916	5	8
GOTERM	negative regulation of cell migration	37	36	1	0	0	29	76	0.0473	0.796939	9	14
Panther	Androgen/estrogene/progesterone_biosynthesis	17	15	0	1	1	23	47	0.5422	0.797234	4	4
PANTHER_BIOLOGICAL_PROCESS	Heart_development	51	44	4	0	3	51	93	0.1904	0.797364	11	14
GOTERM	cytoskeleton organization	62	58	0	2	2	55	117	0.1137	0.797413	15	19
PANTHER_BIOLOGICAL_PROCESS	Amino_acid_transport	47	41	3	3	0	39	72	0.1986	0.797486	10	13
GOTERM	inorganic anion exchanger activity	13	12	0	0	1	19	95	0.0569	0.797661	3	6
GOTERM	long-term memory	12	12	0	0	0	110	111	0.1508	0.797977	3	5
GOTERM	carbohydrate transport	33	31	0	0	2	27	36	0.1211	0.798115	8	11
GOTERM	chromatin remodeling	46	44	0	2	0	40	80	0.0628	0.798134	11	16
GOTERM	pyridine nucleotide biosynthetic process	12	12	0	0	0	32	57	0.055	0.798134	3	6
GOTERM	regulation of membrane potential	24	24	0	0	0	20	102	0.1221	0.798145	6	9
GOTERM	thyroid gland development	11	10	0	0	1	5	13	0.0772	0.798223	3	5
GOTERM	anchored to plasma membrane	16	16	0	0	0	21	65	0.0795	0.798234	4	7
Ingenuity	Xenobiotic.Metabolism.Signaling	39	36	0	0	3	43	76	0.2662	0.798323	9	11
GOTERM	apoptosis	455	429	7	12	7	29	70	0.0923	0.79836	107	119
GOTERM	establishment or maintenance of cell polarity	18	18	0	0	0	132	159	0.1401	0.79854	5	7
REACTOME	DNA_STRAND_ELONGATION	31	30	0	1	0	24	45	0.3295	0.798607	8	9
GOTERM	ion transport	511	458	6	21	26	38	97	0.0922	0.798849	115	126
GOTERM	regulation of transcription	991	861	21	54	55	28	64	0.0443	0.798891	215	234
BIOCARTA	CDMAC_PATHWAY	16	15	1	0	0	14	140	0.3168	0.79892	4	5
BIOCARTA	TRKA_PATHWAY	12	12	0	0	0	71	123	0.3462	0.799052	3	4
BIOCARTA	GLEEVEC_PATHWAY	23	22	0	0	1	43	59	0.6769	0.799074	6	5
GOTERM	protein stabilization	26	25	0	1	0	27	31	0.0688	0.799391	6	10
Ingenuity	FXR.RXR.Activation	57	55	1	0	1	26	47	0.1204	0.7995	14	18
GOTERM	negative regulation of hormone secretion	10	9	0	0	1	9	14	0.1616	0.799637	2	4
REACTOME	INFLUENZA_LIFE_CYCLE	137	127	3	5	2	6	23	0.2136	0.799874	32	36
PANTHER_BIOLOGICAL_PROCESS	Anion_transport	90	69	6	7	8	38	64	0.1168	0.799889	17	22
GOTERM	DNA-dependent DNA replication	15	15	0	0	0	19	38	0.1435	0.799892	4	6
REACTOME	E2F_MEDIATED_REGULATION_OF_DNA_REPLICATION	33	31	1	1	0	25	46	0.228	0.800081	8	10
PANTHER_BIOLOGICAL_PROCESS	Other_carbohydrate_metabolism	56	49	2	1	4	28	55	0.0872	0.800371	12	17
KEGG	KEGG_NON_SMALL_CELL_LUNG_CANCER	54	53	0	1	0	81	121	0.2385	0.800384	13	16
GOTERM	T cell activation	33	29	0	2	2	32	54	0.0368	0.800409	7	12
GOTERM	eye photoreceptor cell development	12	12	0	0	0	73	81	0.0535	0.800445	3	6
GOTERM	chloride transport	51	44	1	5	1	44	76	0.1137	0.80063	11	15
GOTERM	amino acid transmembrane transporter activity	28	25	0	3	0	41	47	0.0735	0.800879	6	10
GOTERM	multicellular organismal development	904	774	10	45	75	26	75	0.0497	0.801031	194	211
BIOCARTA	FAS_PATHWAY	30	30	0	0	0	47	76	0.3224	0.801099	8	9
GOTERM	ARF guanyl-nucleotide exchange factor activity	17	16	0	1	0	111	124	0.0815	0.801212	4	7
REACTOME	ORC1_REMOVAL_FROM_CHROMATIN	63	60	2	1	0	16	29	0.2209	0.801288	15	18
REACTOME	FORMATION_OF_PLATELET_PLUG	186	171	3	6	6	40	80	0.1981	0.801302	43	48
GOTERM	acrosomal vesicle	31	31	0	0	0	30	55	0.1207	0.801386	8	11
GOTERM	transcription repressor activity	162	156	1	4	1	24	67	0.1066	0.801478	39	46
GOTERM	regulation of ARF protein signal transduction	16	15	0	1	0	111	117	0.1454	0.80148	4	6
REACTOME	NEF_MEDIATED_DOWNREGULATION_OF_MHC_CLASS_I_COMPLEX_CELL_SURFACE_EXPRESSION	10	8	1	1	0	49	58	0.3244	0.801649	2	3
PANTHER_BIOLOGICAL_PROCESS	Inhibition_of_apoptosis	128	102	11	2	13	25	61	0.1235	0.801661	26	31
PANTHER_MOLECULAR_FUNCTION	Hydroxylase	21	18	2	1	0	22	44	0.2786	0.801682	5	6
BIOCARTA	SALMONELLA_PATHWAY	13	12	0	0	1	33	36	0.351	0.801692	3	4
PANTHER_MOLECULAR_FUNCTION	Double-stranded_DNA_binding_protein	23	21	0	2	0	38	61	0.2597	0.801794	5	7
GOTERM	female pregnancy	66	61	0	1	4	16	41	0.1053	0.801923	15	20
GOTERM	ventricular cardiac muscle tissue morphogenesis	21	21	0	0	0	19	31	0.1266	0.802054	5	8
GOTERM	extrinsic to membrane	33	31	0	2	0	123	137	0.1283	0.802073	8	11
PANTHER_MOLECULAR_FUNCTION	Extracellular_matrix	149	121	16	6	6	16	71	0.1315	0.802087	30	36
REACTOME	SHCMEDIATED_CASCADE	21	18	0	1	2	29	43	0.2854	0.802131	5	6
BIOCARTA	IGF1MTOR_PATHWAY	20	19	0	1	0	52	76	0.3289	0.802137	5	6
GOTERM	patterning of blood vessels	19	18	1	0	0	44	80	0.142	0.802156	5	7
GOTERM	social behavior	16	13	0	3	0	19	96	0.0784	0.802257	3	6
GOTERM	postsynaptic density	73	72	0	1	0	116	246	0.0383	0.80238	18	25
GOTERM	protein heterodimerization activity	190	177	3	4	6	37	80	0.0279	0.802418	44	56
GOTERM	phosphatidylinositol-4,5-bisphosphate binding	13	12	0	1	0	30	53	0.1513	0.802551	3	5
GOTERM	pituitary gland development	17	16	0	1	0	15	42	0.0752	0.802617	4	7
GOTERM	chromatin	85	72	3	7	3	33	66	0.0413	0.802678	18	25
Panther	5HT2_type_receptor_mediated_signaling_pathway	8	7	0	1	0	266	248	0.5611	0.802723	2	2
REACTOME	SYNTHESIS_OF_DNA	89	85	2	2	0	21	36	0.2043	0.802734	21	25
GOTERM	SMAD binding	29	28	1	0	0	51	93	0.0665	0.80279	7	11
BIOCARTA	TEL_PATHWAY	18	18	0	0	0	47	116	0.6893	0.803008	5	4
PANTHER_MOLECULAR_FUNCTION	Homeobox_transcription_factor	249	156	48	8	37	8	41	0.2399	0.803172	39	43
GOTERM	regulation of long-term neuronal synaptic plasticity	17	16	0	1	0	37	125	0.0817	0.803456	4	7
BIOCARTA	VDR_PATHWAY	12	12	0	0	0	114	122	0.3541	0.803479	3	4
GOTERM	Rab GTPase activator activity	51	44	4	2	1	70	121	0.0597	0.803526	11	16
GOTERM	dopamine metabolic process	10	9	0	1	0	50	234	0.1679	0.80357	2	4
GOTERM	microtubule associated complex	27	24	0	3	0	79	94	0.0566	0.803722	6	10
GOTERM	amino acid transport	48	43	0	4	1	39	46	0.0512	0.803767	11	16
GOTERM	actin filament organization	26	24	0	2	0	24	56	0.1166	0.803841	6	9
BIOCARTA	PTDINS_PATHWAY	23	22	0	1	0	39	92	0.6757	0.804184	6	5
KEGG	KEGG_TERPENOID_BACKBONE_BIOSYNTHESIS	15	14	0	0	1	22	42	0.4751	0.804227	4	4
BIOCARTA	WNT_PATHWAY	26	26	0	0	0	55	72	0.6669	0.804341	7	6
REACTOME	SCF_BETA_TRCP_MEDIATED_DEGRADATION_OF_EMI1	48	45	2	1	0	16	30	0.2167	0.804498	11	14
Ingenuity	Hepatic.Fibrosis.Hepatic.Stellate.Cell.Activation	83	79	1	2	1	25	49	0.3166	0.804704	20	22
BIOCARTA	LONGEVITY_PATHWAY	15	15	0	0	0	33	75	0.3233	0.804821	4	5
GOTERM	chylomicron	12	9	0	0	3	4	14	0.1606	0.804955	2	4
BIOCARTA	MTOR_PATHWAY	23	23	0	0	0	41	59	0.3475	0.805049	6	7
REACTOME	HEMOSTASIS	274	255	3	8	8	36	67	0.2308	0.805247	64	69
GOTERM	prostate gland development	11	10	0	1	0	5	35	0.0761	0.805249	3	5
REACTOME	APCDC20_MEDIATED_DEGRADATION_OF_CYCLIN_B	18	18	0	0	0	28	37	0.2773	0.805581	5	6
REACTOME	NF_KB_IS_ACTIVATED_AND_SIGNALS_SURVIVAL	10	9	0	1	0	21	35	0.3904	0.805611	2	3
KEGG	KEGG_ARGININE_AND_PROLINE_METABOLISM	54	48	0	6	0	21	31	0.4287	0.80563	12	13
PANTHER_MOLECULAR_FUNCTION	mRNA_processing_factor	27	21	5	0	1	36	79	0.2578	0.805704	5	7
GOTERM	endoderm development	11	10	0	0	1	33	64	0.08	0.80575	3	5
PANTHER_BIOLOGICAL_PROCESS	Other_protein_targeting_and_localization	18	16	1	0	1	26	28	0.1879	0.805776	4	6
PANTHER_MOLECULAR_FUNCTION	Synthase	83	72	6	4	1	16	32	0.2433	0.805917	18	21
GOTERM	regulation of endocytosis	15	15	0	0	0	59	132	0.1485	0.80599	4	6
GOTERM	platelet-derived growth factor receptor binding	11	10	0	1	0	34	65	0.0792	0.806014	3	5
PANTHER_BIOLOGICAL_PROCESS	Amino_acid_biosynthesis	46	41	4	1	0	29	41	0.1223	0.806052	10	14
REACTOME	CDT1_ASSOCIATION_WITH_THE_CDC6_ORC_ORIGIN_COMPLEX	52	49	2	1	0	16	29	0.3248	0.806103	12	14
KEGG	KEGG_ECM_RECEPTOR_INTERACTION	84	76	3	1	4	59	95	0.2405	0.806443	19	22
GOTERM	GDP binding	27	25	0	2	0	35	38	0.0722	0.806687	6	10
BIOCARTA	EGF_PATHWAY	31	29	0	1	1	75	93	0.2952	0.806727	7	9
KEGG	KEGG_LINOLEIC_ACID_METABOLISM	29	21	1	0	7	20	29	0.2557	0.806809	5	7
GOTERM	response to organic substance	36	34	0	2	0	23	68	0.1229	0.807333	9	12
REACTOME	INTEGRATION_OF_ENERGY_METABOLISM	229	199	14	9	7	18	52	0.2042	0.807558	50	55
PANTHER_BIOLOGICAL_PROCESS	Protein_folding	186	133	47	4	2	17	29	0.1884	0.80775	33	38
GOTERM	drug binding	43	41	1	1	0	24	42	0.0682	0.807773	10	15
Panther	Integrin_signalling_pathway	124	112	2	2	8	61	109	0.4455	0.807949	28	29
Ingenuity	p53.Signaling	64	64	0	0	0	33	76	0.3289	0.807968	16	18
GOTERM	transport	534	447	16	32	39	25	62	0.0879	0.808012	112	124
REACTOME	METABOLISM_OF_BILE_ACIDS_AND_BILE_SALTS	27	27	0	0	0	34	54	0.2112	0.808119	7	9
Panther	Vasopressin_synthesis	10	10	0	0	0	37	57	0.4798	0.808141	3	3
PANTHER_MOLECULAR_FUNCTION	Transcription_cofactor	168	140	20	6	2	40	70	0.2311	0.808313	35	39
BIOCARTA	HIF_PATHWAY	15	15	0	0	0	19	45	0.3229	0.808323	4	5
GOTERM	antigen processing and presentation of peptide antigen via MHC class I	11	5	6	0	0	8	19	0.1001	0.808385	1	3
REACTOME	PLATELET_DEGRANULATION	86	74	3	5	4	23	44	0.203	0.808463	19	22
BIOCARTA	GSK3_PATHWAY	27	26	0	1	0	33	53	0.6659	0.808496	7	6
Panther	5-Hydroxytryptamine_degredation	15	15	0	0	0	33	40	0.5366	0.808698	4	4
GOTERM	ion transmembrane transporter activity	16	13	0	1	2	26	42	0.0785	0.808706	3	6
Panther	Thyrotropin-releasing_hormone_receptor_signaling_pathway	11	11	0	0	0	10	26	0.5394	0.80896	3	3
Ingenuity	G-Protein.Coupled.Receptor.Signaling	19	19	0	0	0	73	79	0.3237	0.809116	5	6
GOTERM	cytoplasmic vesicle	224	212	1	7	4	31	75	0.0468	0.80915	53	64
PANTHER_BIOLOGICAL_PROCESS	Other_neuronal_activity	136	120	5	7	4	38	139	0.118	0.809156	30	36
GOTERM	HOPS complex	12	12	0	0	0	28	50	0.0574	0.809454	3	6
REACTOME	PP2A_MEDIATED_DEPHOSPHORYLATION_OF_KEY_METABOLIC_FACTORS	10	9	0	1	0	31	39	0.3922	0.809658	2	3
GOTERM	carbohydrate binding	20	18	0	2	0	23	44	0.0579	0.81009	5	8
Panther	Endothelin_signaling_pathway	19	19	0	0	0	27	133	0.3225	0.810248	5	6
GOTERM	cell adhesion	535	428	9	19	79	48	136	0.0888	0.81026	107	119
GOTERM	response to biotic stimulus	14	9	2	1	2	7	31	0.1638	0.810348	2	4
BIOCARTA	BARRESTIN_SRC_PATHWAY	15	15	0	0	0	71	112	0.3119	0.810771	4	5
GOTERM	embryonic forelimb morphogenesis	14	12	0	0	2	8	43	0.1588	0.810785	3	5
REACTOME	ACTIVATED_AMPK_STIMULATES_FATTY_ACID_OXIDATION_IN_MUSCLE	17	17	0	0	0	39	64	0.2306	0.810837	4	6
PANTHER_BIOLOGICAL_PROCESS	Cholesterol_metabolism	68	62	3	2	1	22	52	0.1862	0.81098	16	19
BIOCARTA	IL12_PATHWAY	23	19	2	1	1	30	48	0.3227	0.811142	5	6
GOTERM	mitochondrial inner membrane	254	221	11	15	7	16	30	0.0396	0.811245	55	67
BIOCARTA	IL10_PATHWAY	17	15	1	0	1	19	39	0.7618	0.811261	4	3
REACTOME	G_ALPHA_Q_SIGNALLING_EVENTS	157	144	0	6	7	16	70	0.3083	0.811383	36	39
KEGG	KEGG_HUNTINGTONS_DISEASE	185	165	14	3	3	16	52	0.3909	0.811802	41	43
BIOCARTA	RARRXR_PATHWAY	15	15	0	0	0	41	93	0.7629	0.812025	4	3
GOTERM	DNA replication	146	140	0	3	3	32	57	0.0483	0.812042	35	44
GOTERM	muscle contraction	99	93	0	3	3	33	76	0.0429	0.812046	23	31
GOTERM	lipid catabolic process	93	82	1	1	9	29	64	0.1014	0.812096	21	26
REACTOME	CITRIC_ACID_CYCLE	19	18	0	1	0	33	53	0.2775	0.812204	5	6
GOTERM	Golgi membrane	350	333	4	7	6	41	81	0.0286	0.812307	83	98
GOTERM	cell-cell adhesion	67	64	1	1	1	89	165	0.0984	0.812424	16	21
GOTERM	unfolded protein binding	114	103	6	3	2	18	33	0.0974	0.812595	26	32
Ingenuity	Neuregulin.Signaling	27	25	0	1	1	24	94	0.2752	0.8131	6	8
Panther	Fructose_galactose_metabolism	7	7	0	0	0	14	34	0.5553	0.813361	2	2
GOTERM	axonogenesis	60	57	0	3	0	70	157	0.1007	0.813504	14	19
GOTERM	ATP biosynthetic process	53	47	0	4	2	44	101	0.1004	0.813654	12	16
REACTOME	SEMAPHORIN_INTERACTIONS	66	63	0	2	1	70	105	0.2026	0.813654	16	19
GOTERM	tight junction	71	64	1	3	3	35	102	0.0987	0.813698	16	21
GOTERM	protein folding	151	138	7	5	1	19	37	0.056	0.813787	35	43
PANTHER_BIOLOGICAL_PROCESS	Signal_transduction	299	248	29	10	12	39	99	0.0761	0.813795	62	72
GOTERM	transcription from RNA polymerase II promoter	178	167	4	5	2	30	61	0.1063	0.813988	42	49
BIOCARTA	STRESS_PATHWAY	25	22	2	1	0	41	56	0.298	0.814072	6	7
GOTERM	3'-5'-exoribonuclease activity	10	10	0	0	0	11	17	0.0778	0.814142	3	5
KEGG	KEGG_INTESTINAL_IMMUNE_NETWORK_FOR_IGA_PRODUCTION	48	33	14	1	0	14	21	0.4473	0.814246	8	9
GOTERM	response to pH	11	9	0	2	0	26	70	0.1691	0.814481	2	4
PANTHER_BIOLOGICAL_PROCESS	Cell_structure_and_motility	205	169	27	5	4	38	102	0.1295	0.81452	42	49
GOTERM	regulation of GTPase activity	16	13	0	3	0	85	120	0.078	0.814571	3	6
REACTOME	GENERATION_OF_SECOND_MESSENGER_MOLECULES	37	18	17	1	1	60	64	0.2812	0.814614	5	6
GOTERM	natural killer cell activation	13	12	1	0	0	8	12	0.157	0.814976	3	5
REACTOME	NRAGE_SIGNALS_DEATH_THROUGH_JNK	47	41	0	6	0	130	153	0.203	0.81511	10	13
GOTERM	locomotory behavior	56	55	0	1	0	44	124	0.1223	0.815228	14	18
GOTERM	caspase activator activity	15	15	0	0	0	49	64	0.1456	0.815258	4	6
GOTERM	FMN binding	12	12	0	0	0	38	79	0.1591	0.815563	3	5
GOTERM	interspecies interaction between organisms	287	260	9	10	8	33	54	0.0341	0.815697	65	78
GOTERM	defense response	75	60	3	2	10	14	27	0.0554	0.815806	15	21
BIOCARTA	TCAPOPTOSIS_PATHWAY	11	8	2	0	1	18	26	0.3107	0.815985	2	3
PANTHER_MOLECULAR_FUNCTION	Chaperone	45	28	11	5	1	19	33	0.2452	0.816153	7	9
REACTOME	FANCONI_ANEMIA_PATHWAY	17	16	0	1	0	52	53	0.3753	0.816495	4	5
GOTERM	activation of phospholipase C activity	18	18	0	0	0	15	55	0.1409	0.816684	5	7
BIOCARTA	EXTRINSIC_PATHWAY	13	11	0	0	2	15	34	0.7997	0.816969	3	2
PANTHER_BIOLOGICAL_PROCESS	Receptor_protein_tyrosine_kinase_signaling_pathway	211	180	18	7	6	62	134	0.1664	0.817187	45	51
GOTERM	response to nutrient	62	60	1	1	0	28	72	0.0951	0.817205	15	20
GOTERM	regulation of excitatory postsynaptic membrane potential	15	15	0	0	0	30	240	0.1468	0.817804	4	6
GOTERM	delayed rectifier potassium channel activity	12	12	0	0	0	35	123	0.1585	0.81798	3	5
REACTOME	TRANSLATION	120	107	3	8	2	6	12	0.1921	0.818558	27	31
BIOCARTA	CTL_PATHWAY	15	11	3	0	1	12	24	0.798	0.818594	3	2
GOTERM	transcription coactivator activity	189	180	0	8	1	38	72	0.1203	0.818717	45	52
GOTERM	positive regulation of apoptosis	95	92	0	2	1	29	84	0.0947	0.818827	23	29
GOTERM	specific RNA polymerase II transcription factor activity	32	32	0	0	0	23	57	0.076	0.818877	8	12
KEGG	KEGG_PHOSPHATIDYLINOSITOL_SIGNALING_SYSTEM	76	75	0	1	0	70	136	0.4137	0.818881	19	20
GOTERM	protein domain specific binding	96	88	1	7	0	31	61	0.0899	0.819436	22	28
GOTERM	gluconeogenesis	23	21	0	1	1	9	29	0.0594	0.819459	5	9
GOTERM	mRNA transport	57	52	2	3	0	36	59	0.1295	0.819636	13	17
GOTERM	activation of adenylate cyclase activity	24	23	0	1	0	31	57	0.0962	0.819893	6	9
GOTERM	platelet-derived growth factor binding	11	11	0	0	0	37	60	0.1133	0.820206	3	5
PANTHER_MOLECULAR_FUNCTION	Transcription_factor	198	128	39	29	2	42	98	0.2322	0.820214	32	36
GOTERM	nuclear membrane	86	82	1	2	1	45	74	0.0374	0.820225	21	28
GOTERM	cell morphogenesis	30	27	1	2	0	68	105	0.1103	0.820491	7	10
GOTERM	chaperone binding	29	28	0	0	1	14	92	0.1417	0.820503	7	10
KEGG	KEGG_MATURITY_ONSET_DIABETES_OF_THE_YOUNG	25	25	0	0	0	6	22	0.4363	0.820549	6	7
PANTHER_BIOLOGICAL_PROCESS	Exocytosis	104	81	18	4	1	28	74	0.1318	0.820555	20	25
GOTERM	early endosome	89	81	3	4	1	38	68	0.1296	0.820898	20	25
GOTERM	transport vesicle	38	36	0	2	0	21	35	0.0899	0.821049	9	13
BIOCARTA	CXCR4_PATHWAY	24	24	0	0	0	83	127	0.7603	0.821105	6	5
GOTERM	response to wounding	52	48	2	0	2	21	47	0.1209	0.821189	12	16
PANTHER_MOLECULAR_FUNCTION	Mitochondrial_carrier_protein	66	56	3	5	2	17	39	0.1408	0.821241	14	18
GOTERM	response to glucose stimulus	42	42	0	0	0	23	59	0.1357	0.821447	11	14
BIOCARTA	ACTINY_PATHWAY	20	18	0	1	1	55	55	0.2771	0.821502	5	6
BIOCARTA	TCYTOTOXIC_PATHWAY	14	11	2	0	1	24	37	0.2899	0.8218	3	4
GOTERM	ATP-dependent helicase activity	63	57	1	3	2	45	68	0.0934	0.821813	14	19
REACTOME	METABOLISM_OF_CARBOHYDRATES	119	106	2	8	3	31	45	0.1849	0.821913	27	31
GOTERM	lysosomal membrane	76	70	4	1	1	26	38	0.1353	0.821931	18	22
GOTERM	symporter activity	113	104	1	4	4	38	62	0.0699	0.821949	26	33
GOTERM	histone methyltransferase activity (H3-K4 specific)	10	10	0	0	0	26	38	0.2234	0.821968	3	4
GOTERM	cellular iron ion homeostasis	28	25	1	2	0	21	28	0.1491	0.822075	6	9
GOTERM	PML body	33	32	0	1	0	48	61	0.1519	0.822185	8	11
GOTERM	positive regulation vascular endothelial growth factor production	10	9	0	1	0	53	47	0.1704	0.822189	2	4
GOTERM	midbody	22	22	0	0	0	35	46	0.1649	0.822208	6	8
GOTERM	spindle assembly	17	15	1	1	0	21	56	0.1499	0.822212	4	6
GOTERM	N-acetylglucosamine metabolic process	14	11	0	2	1	12	75	0.1155	0.82225	3	5
GOTERM	3',5'-cyclic-AMP phosphodiesterase activity	9	9	0	0	0	228	373	0.1757	0.822299	2	4
GOTERM	tissue development	11	11	0	0	0	26	41	0.1192	0.822351	3	5
GOTERM	negative regulation of ubiquitin-protein ligase activity during mitotic cell cycle	62	59	2	1	0	16	29	0.1269	0.822378	15	19
GOTERM	steroid biosynthetic process	33	28	2	1	2	33	60	0.137	0.822491	7	10
GOTERM	nBAF complex	12	12	0	0	0	43	81	0.1566	0.822507	3	5
REACTOME	P75NTR_RECRUITS_SIGNALLING_COMPLEXES	10	9	0	1	0	32	34	0.4077	0.822699	2	3
KEGG	KEGG_ACUTE_MYELOID_LEUKEMIA	60	53	3	3	1	61	78	0.2371	0.822772	13	16
GOTERM	translation initiation factor activity	52	47	2	3	0	19	38	0.1767	0.822781	12	15
GOTERM	positive regulation of cell growth	33	30	2	1	0	14	42	0.1007	0.822837	8	11
GOTERM	calcium ion binding	614	492	10	19	93	43	112	0.0301	0.822855	123	140
BIOCARTA	BLYMPHOCYTE_PATHWAY	11	8	2	0	1	35	41	0.314	0.822868	2	3
GOTERM	iron ion binding	65	61	0	4	0	32	55	0.1683	0.82295	15	19
GOTERM	transforming growth factor beta receptor activity	10	10	0	0	0	95	135	0.0829	0.823061	3	5
GOTERM	cell growth	44	40	1	3	0	26	63	0.1788	0.823065	10	13
PANTHER_BIOLOGICAL_PROCESS	Tumor_suppressor	102	71	20	10	1	45	89	0.0937	0.823125	18	23
GOTERM	gamma-tubulin binding	10	10	0	0	0	38	41	0.2265	0.823139	3	4
GOTERM	positive regulation of transforming growth factor beta receptor signaling pathway	14	13	0	1	0	15	49	0.201	0.823224	3	5
GOTERM	motor axon guidance	11	10	0	0	1	43	113	0.223	0.823241	3	4
GOTERM	vesicle membrane	14	13	0	1	0	46	79	0.2042	0.823273	3	5
GOTERM	nucleic acid binding	293	225	36	24	8	33	58	0.068	0.823737	56	66
BIOCARTA	MCALPAIN_PATHWAY	25	24	0	1	0	57	87	0.7494	0.823778	6	5
GOTERM	gut development	10	10	0	0	0	21	26	0.2207	0.823783	3	4
GOTERM	glutathione peroxidase activity	10	10	0	0	0	8	7	0.2274	0.823953	3	4
GOTERM	cognition	10	9	0	1	0	35	100	0.1741	0.824065	2	4
GOTERM	actin filament	25	22	1	2	0	55	89	0.1588	0.824107	6	8
GOTERM	DNA damage response, signal transduction by p53 class mediator resulting in induction of apoptosis	13	13	0	0	0	28	63	0.2119	0.824248	3	5
KEGG	KEGG_MTOR_SIGNALING_PATHWAY	52	49	0	3	0	53	78	0.4532	0.824364	12	13
GOTERM	ion channel activity	155	139	0	10	6	48	124	0.0663	0.824472	35	43
GOTERM	RNA polymerase III transcription factor activity	10	10	0	0	0	30	41	0.2249	0.824558	3	4
PANTHER_BIOLOGICAL_PROCESS	MHCI-mediated_immunity	22	9	12	0	1	9	15	0.1666	0.824642	2	4
BIOCARTA	FCER1_PATHWAY	39	36	1	2	0	81	83	0.2741	0.824648	9	11
GOTERM	regulation of synaptic transmission	11	10	0	1	0	157	266	0.2256	0.82465	3	4
GOTERM	SWI/SNF complex	15	15	0	0	0	38	92	0.1483	0.824656	4	6
GOTERM	ligand-dependent nuclear receptor activity	28	26	0	1	1	36	87	0.0929	0.824813	7	10
GOTERM	keratinocyte proliferation	12	12	0	0	0	22	144	0.1595	0.824917	3	5
GOTERM	cell adhesion molecule binding	13	12	0	1	0	68	121	0.1615	0.824945	3	5
GOTERM	peptidyl-serine phosphorylation	27	26	0	1	0	41	89	0.0933	0.825014	7	10
GOTERM	activation of JUN kinase activity	25	25	0	0	0	39	62	0.1487	0.825221	6	9
GOTERM	transmembrane transporter activity	15	13	2	0	0	8	10	0.2071	0.825249	3	5
GOTERM	transmembrane transport	503	452	8	18	25	40	79	0.105	0.82525	113	124
GOTERM	RNA processing	81	77	1	3	0	25	56	0.1315	0.825348	19	24
GOTERM	protein modification process	148	134	1	6	7	53	81	0.1503	0.825426	34	39
GOTERM	microtubule binding	58	54	0	3	1	46	85	0.1679	0.825429	14	17
GOTERM	carboxypeptidase activity	13	12	0	1	0	38	47	0.155	0.825459	3	5
GOTERM	viral genome replication	13	12	0	1	0	17	62	0.1604	0.825499	3	5
GOTERM	B cell proliferation	11	10	0	1	0	17	55	0.222	0.825598	3	4
GOTERM	oogenesis	14	13	0	1	0	36	62	0.2044	0.825779	3	5
GOTERM	integrator complex	12	12	0	0	0	52	59	0.1612	0.82589	3	5
BIOCARTA	PITX2_PATHWAY	15	15	0	0	0	47	77	0.31	0.825988	4	5
GOTERM	DNA methylation	14	13	0	1	0	59	62	0.2049	0.826058	3	5
GOTERM	ribosomal large subunit biogenesis	10	10	0	0	0	8	16	0.2291	0.826181	3	4
GOTERM	npBAF complex	11	11	0	0	0	38	69	0.115	0.826241	3	5
GOTERM	synaptic vesicle membrane	44	43	0	1	0	64	104	0.0959	0.826344	11	15
GOTERM	negative regulation of transcription from RNA polymerase II promoter	220	209	1	7	3	22	72	0.0627	0.826714	52	62
Ingenuity	PXR.RXR.Activation	49	44	1	0	4	30	56	0.2929	0.82675	11	13
GOTERM	adrenal gland development	11	10	0	1	0	10	68	0.223	0.826806	3	4
PANTHER_MOLECULAR_FUNCTION	Kinase	30	29	0	1	0	43	103	0.2922	0.826889	7	9
GOTERM	L-glutamate transmembrane transporter activity	10	10	0	0	0	73	85	0.2232	0.827133	3	4
GOTERM	regulation of peptidyl-tyrosine phosphorylation	10	10	0	0	0	144	193	0.2253	0.827348	3	4
GOTERM	negative regulation of lipid catabolic process	13	10	1	0	2	5	32	0.2258	0.827358	3	4
GOTERM	voltage-gated calcium channel complex	22	20	0	1	1	113	186	0.0988	0.827359	5	8
KEGG	KEGG_GLIOMA	65	63	0	1	1	70	93	0.4054	0.827434	16	17
GOTERM	triglyceride metabolic process	24	22	0	0	2	16	31	0.1565	0.827477	6	8
BIOCARTA	FIBRINOLYSIS_PATHWAY	12	11	0	0	1	20	37	0.8106	0.827478	3	2
GOTERM	fertilization	18	17	0	1	0	43	59	0.1083	0.827493	4	7
GOTERM	developmental growth	17	17	0	0	0	25	105	0.1061	0.8275	4	7
GOTERM	retina development in camera-type eye	17	17	0	0	0	23	71	0.1058	0.827644	4	7
GOTERM	phosphoprotein phosphatase activity	36	33	2	1	0	44	73	0.1809	0.82776	8	11
GOTERM	SH3/SH2 adaptor activity	51	46	0	5	0	63	96	0.147	0.827783	12	15
GOTERM	cerebellum development	11	11	0	0	0	15	113	0.1143	0.827869	3	5
GOTERM	glucuronosyltransferase activity	23	10	2	0	11	40	102	0.2231	0.828023	3	4
GOTERM	cell projection	84	79	1	4	0	50	107	0.1618	0.828038	20	24
GOTERM	type II transforming growth factor beta receptor binding	7	7	0	0	0	40	67	0.2385	0.828355	2	3
BIOCARTA	RAB_PATHWAY	12	11	0	1	0	38	48	0.8056	0.82837	3	2
GOTERM	response to stress	121	112	6	2	1	22	54	0.1562	0.828373	28	33
GOTERM	channel activity	10	10	0	0	0	21	29	0.2242	0.828409	3	4
KEGG	KEGG_SULFUR_METABOLISM	13	10	2	0	1	32	67	0.4708	0.828565	3	3
GOTERM	peripheral nervous system development	25	25	0	0	0	36	103	0.1547	0.828583	6	9
GOTERM	hydrogen peroxide catabolic process	17	15	0	0	2	11	58	0.0553	0.828779	4	7
PANTHER_MOLECULAR_FUNCTION	Other_ligand-gated_ion_channel	26	21	1	3	1	42	146	0.2512	0.829006	5	7
GOTERM	regulation of RNA splicing	12	10	0	2	0	45	79	0.2193	0.82903	3	4
GOTERM	glucose transmembrane transporter activity	11	10	0	0	1	18	39	0.2226	0.829127	3	4
PANTHER_MOLECULAR_FUNCTION	Acetyltransferase	84	75	5	3	1	41	67	0.2277	0.829135	19	22
KEGG	KEGG_ERBB_SIGNALING_PATHWAY	87	82	1	3	1	79	142	0.0636	0.829183	21	27
GOTERM	proximal/distal pattern formation	23	17	1	0	5	17	82	0.1085	0.829214	4	7
GOTERM	organic anion transport	13	11	0	1	1	21	45	0.1148	0.829232	3	5
BIOCARTA	CTLA4_PATHWAY	21	16	4	0	1	35	46	0.8082	0.829528	4	3
GOTERM	transport vesicle membrane	12	10	1	1	0	111	95	0.2282	0.829587	3	4
GOTERM	MAP kinase kinase activity	13	13	0	0	0	81	99	0.2012	0.829826	3	5
GOTERM	T cell costimulation	11	10	0	1	0	30	39	0.2249	0.830008	3	4
GOTERM	arachidonic acid secretion	11	11	0	0	0	21	28	0.1132	0.830008	3	5
GOTERM	regulation of translation	64	60	1	1	2	33	56	0.1499	0.830313	15	19
GOTERM	glucose transport	23	23	0	0	0	26	54	0.0985	0.830407	6	9
GOTERM	nucleocytoplasmic transport	17	17	0	0	0	23	75	0.1104	0.83045	4	7
GOTERM	positive regulation of cell proliferation	278	263	0	7	8	21	48	0.0703	0.830496	66	76
GOTERM	regulation of synaptic plasticity	20	20	0	0	0	33	175	0.0987	0.8305	5	8
BIOCARTA	CFTR_PATHWAY	12	12	0	0	0	84	88	0.8403	0.830509	3	2
GOTERM	laminin-1 complex	7	7	0	0	0	147	212	0.246	0.830604	2	3
GOTERM	cell fate determination	12	11	1	0	0	19	63	0.1111	0.830659	3	5
GOTERM	synaptic transmission	166	153	0	4	9	44	145	0.0798	0.830816	38	46
PANTHER_BIOLOGICAL_PROCESS	Protein_metabolism_and_modification	69	62	7	0	0	31	72	0.1846	0.83089	16	19
GOTERM	mitotic metaphase plate congression	10	10	0	0	0	33	40	0.2239	0.83089	3	4
GOTERM	receptor binding	205	185	4	10	6	14	70	0.0727	0.83094	46	55
BIOCARTA	SRCRPTP_PATHWAY	11	11	0	0	0	47	123	0.2921	0.831242	3	4
REACTOME	G1_S_TRANSITION	102	95	3	3	1	21	36	0.1885	0.831305	24	28
BIOCARTA	AKT_PATHWAY	22	20	0	2	0	41	61	0.7777	0.831574	5	4
KEGG	KEGG_DNA_REPLICATION	36	34	0	2	0	23	42	0.3365	0.831695	9	10
GOTERM	fibroblast growth factor receptor binding	10	10	0	0	0	78	171	0.2315	0.831727	3	4
GOTERM	translational initiation	39	33	3	3	0	19	29	0.1876	0.831729	8	11
GOTERM	positive regulation of phagocytosis	13	13	0	0	0	13	17	0.205	0.831775	3	5
KEGG	KEGG_RNA_DEGRADATION	59	55	4	0	0	22	47	0.3941	0.831975	14	15
GOTERM	positive regulation of protein catabolic process	11	11	0	0	0	46	80	0.1151	0.832115	3	5
GOTERM	synaptic transmission, cholinergic	13	13	0	0	0	15	16	0.2116	0.832311	3	5
Ingenuity	PI3K.AKT.Signaling	29	29	0	0	0	36	57	0.433	0.832335	7	8
GOTERM	focal adhesion assembly	15	14	1	0	0	72	118	0.1086	0.832386	4	6
GOTERM	cell recognition	11	10	1	0	0	76	117	0.2212	0.832413	3	4
GOTERM	branching morphogenesis of a tube	23	23	0	0	0	14	55	0.2028	0.832663	6	8
GOTERM	calcium-transporting ATPase activity	9	8	0	1	0	83	96	0.1182	0.832686	2	4
GOTERM	protein amino acid methylation	14	14	0	0	0	26	38	0.113	0.832706	4	6
GOTERM	myosin binding	14	14	0	0	0	71	133	0.1096	0.83283	4	6
KEGG	KEGG_GLYCOSAMINOGLYCAN_BIOSYNTHESIS_CHONDROITIN_SULFATE	22	21	0	1	0	47	105	0.4373	0.832882	5	6
GOTERM	thymus development	23	23	0	0	0	41	82	0.1981	0.832934	6	8
GOTERM	response to drug	198	192	1	4	1	34	74	0.0706	0.833127	48	57
GOTERM	striated muscle contraction	11	10	0	1	0	48	101	0.2266	0.833173	3	4
GOTERM	transforming growth factor beta binding	10	10	0	0	0	44	71	0.217	0.83322	3	4
GOTERM	protein export from nucleus	15	14	1	0	0	26	45	0.1159	0.833383	4	6
GOTERM	cytokinesis	35	33	0	2	0	38	58	0.0943	0.833485	8	12
BIOCARTA	VITCB_PATHWAY	11	7	1	1	2	34	80	0.8665	0.833693	2	1
Panther	Axon_guidance_mediated_by_semaphorins	27	26	0	1	0	95	122	0.3119	0.833746	7	8
KEGG	KEGG_CARDIAC_MUSCLE_CONTRACTION	80	67	7	4	2	16	88	0.3991	0.833774	17	18
REACTOME	RNA_POLYMERASE_III_TRANSCRIPTION_INITIATION_FROM_TYPE_2_PROMOTER	20	20	0	0	0	19	38	0.2161	0.833904	5	7
BIOCARTA	AKAP13_PATHWAY	12	12	0	0	0	88	102	0.8445	0.833948	3	2
BIOCARTA	CELLCYCLE_PATHWAY	23	21	0	0	2	12	42	0.8119	0.833974	5	4
GOTERM	structural constituent of muscle	42	39	0	1	2	29	74	0.0846	0.834349	10	14
GOTERM	somatic stem cell maintenance	11	10	1	0	0	9	60	0.2353	0.834433	3	4
GOTERM	nucleoside-triphosphatase activity	59	58	1	0	0	39	72	0.1758	0.834645	15	18
PANTHER_MOLECULAR_FUNCTION	Select_regulatory_molecule	79	70	5	3	1	29	122	0.1332	0.834879	18	22
GOTERM	lysosome	135	120	5	7	3	23	41	0.0829	0.834988	30	37
GOTERM	transcription corepressor activity	138	131	0	7	0	26	69	0.1714	0.835077	33	38
GOTERM	dendritic shaft	14	13	0	1	0	167	270	0.2028	0.835094	3	5
BIOCARTA	RACCYCD_PATHWAY	26	25	0	1	0	29	55	0.2789	0.835118	6	8
REACTOME	CYTOSOLIC_SULFONATION_OF_SMALL_MOLECULES	11	7	2	0	2	21	28	0.2503	0.835124	2	3
REACTOME	FORMATION_OF_THE_TERNARY_COMPLEX_AND_SUBSEQUENTLY_THE_43S_COMPLEX	49	42	3	4	0	6	12	0.3554	0.835156	11	12
REACTOME	REGULATION_OF_INSULIN_SECRETION_BY_FREE_FATTY_ACIDS	20	20	0	0	0	51	139	0.217	0.83577	5	7
GOTERM	sequence-specific DNA binding	509	422	19	18	50	15	60	0.0734	0.836088	106	118
BIOCARTA	CCR3_PATHWAY	23	21	1	1	0	81	165	0.8067	0.836276	5	4
GOTERM	neuron apoptosis	14	13	0	1	0	40	132	0.2011	0.836472	3	5
BIOCARTA	IL6_PATHWAY	22	21	0	1	0	60	54	0.8121	0.836603	5	4
KEGG	KEGG_LYSOSOME	121	113	2	5	1	25	40	0.303	0.836623	28	31
GOTERM	defense response to bacterium	90	58	15	1	16	5	17	0.1843	0.836767	15	18
PANTHER_MOLECULAR_FUNCTION	Other_enzyme_regulator	39	38	1	0	0	39	66	0.2252	0.836982	10	12
PANTHER_MOLECULAR_FUNCTION	Exoribonuclease	35	24	10	0	1	17	34	0.2423	0.837154	6	8
REACTOME	VIRAL_MRNA_TRANSLATION	84	76	1	5	2	4	7	0.1703	0.837296	19	23
GOTERM	muscle organ development	93	85	0	7	1	31	85	0.144	0.837421	21	26
KEGG	KEGG_ANTIGEN_PROCESSING_AND_PRESENTATION	89	41	31	0	17	10	19	0.3182	0.837566	10	12
GOTERM	translational elongation	95	84	4	5	2	5	10	0.0837	0.837642	21	27
GOTERM	histone methyltransferase complex	16	16	0	0	0	31	106	0.1895	0.8377	4	6
PANTHER_MOLECULAR_FUNCTION	Carbohydrate_transporter	34	29	2	0	3	29	57	0.1665	0.837722	7	10
REACTOME	SIGNALING_BY_PDGF	64	59	1	0	4	42	67	0.3864	0.837754	15	16
GOTERM	positive regulation of transcription from RNA polymerase II promoter	290	268	2	10	10	24	73	0.1635	0.83828	67	74
GOTERM	brain development	96	86	1	8	1	27	116	0.1534	0.838382	22	26
GOTERM	sarcoplasmic reticulum membrane	16	16	0	0	0	27	150	0.1895	0.838465	4	6
BIOCARTA	LEPTIN_PATHWAY	11	11	0	0	0	39	103	0.2845	0.838476	3	4
GOTERM	isoprenoid biosynthetic process	14	13	0	0	1	24	68	0.202	0.838882	3	5
GOTERM	glycogen metabolic process	23	20	1	2	0	26	77	0.2129	0.839096	5	7
GOTERM	cadherin binding	19	19	0	0	0	149	406	0.1817	0.839159	5	7
GOTERM	lamellipodium	69	67	0	2	0	75	141	0.1444	0.83926	17	21
GOTERM	catecholamine metabolic process	10	4	3	2	1	23	39	0.2617	0.839326	1	2
GOTERM	cysteine-type endopeptidase activity	58	50	3	2	3	29	43	0.1632	0.83978	13	16
GOTERM	response to amphetamine	16	16	0	0	0	21	69	0.1899	0.840158	4	6
GOTERM	mRNA stabilization	11	11	0	0	0	19	23	0.1137	0.840534	3	5
GOTERM	synaptosome	80	77	0	3	0	43	150	0.1855	0.841162	19	23
GOTERM	single fertilization	31	26	3	1	1	14	24	0.18	0.841199	7	9
GOTERM	ribosome binding	18	17	0	1	0	20	27	0.2275	0.841241	4	6
GOTERM	DNA damage checkpoint	17	16	0	0	1	51	88	0.1955	0.841454	4	6
GOTERM	damaged DNA binding	44	43	1	0	0	30	45	0.1695	0.841526	11	14
Ingenuity	Cell.Cycle.G2.M.DNA.Damage.Checkpoint.Regulation	18	18	0	0	0	35	47	0.4861	0.841558	5	5
GOTERM	small ribosomal subunit	17	16	0	1	0	4	13	0.1865	0.84159	4	6
KEGG	KEGG_TYROSINE_METABOLISM	42	36	0	2	4	22	33	0.4123	0.841628	9	10
PANTHER_BIOLOGICAL_PROCESS	mRNA_end-processing_and_stability	20	15	2	3	0	31	47	0.1483	0.841722	4	6
GOTERM	polysome	13	11	0	2	0	70	97	0.1106	0.841778	3	5
GOTERM	positive regulation of protein ubiquitination	16	16	0	0	0	34	45	0.1934	0.841966	4	6
GOTERM	MAPKKK cascade	35	34	0	1	0	69	95	0.203	0.842062	9	11
REACTOME	GLUCAGON_TYPE_LIGAND_RECEPTORS	33	32	0	0	1	12	43	0.4106	0.842091	8	9
GOTERM	positive regulation of ubiquitin-protein ligase activity during mitotic cell cycle	65	62	2	1	0	17	33	0.1884	0.842886	16	19
Ingenuity	PDGF.Signaling	23	22	0	1	0	48	65	0.3016	0.842917	6	7
GOTERM	positive regulation of mesenchymal cell proliferation	16	16	0	0	0	40	63	0.1999	0.843205	4	6
GOTERM	retinal ganglion cell axon guidance	16	16	0	0	0	184	226	0.1866	0.843245	4	6
Panther	Proline_biosynthesis	4	4	0	0	0	5	11	0.6732	0.843251	1	1
GOTERM	synaptic vesicle	42	41	0	1	0	25	106	0.2008	0.84328	10	13
PANTHER_BIOLOGICAL_PROCESS	Other_sensory_perception	15	14	1	0	0	83	210	0.2549	0.843398	4	5
GOTERM	double-strand break repair via homologous recombination	18	17	1	0	0	32	42	0.2311	0.843452	4	6
REACTOME	CYCLIN_E_ASSOCIATED_EVENTS_DURING_G1_S_TRANSITION	58	55	2	1	0	16	31	0.1897	0.843506	14	17
Panther	Muscarinic_acetylcholine_receptor_1_and_3_signaling_pathway	8	8	0	0	0	71	165	0.3208	0.843535	2	3
GOTERM	temperature homeostasis	14	13	0	0	1	38	37	0.1965	0.843674	3	5
GOTERM	peptidyl-threonine phosphorylation	18	17	0	1	0	65	120	0.2326	0.843679	4	6
GOTERM	PDZ domain binding	44	41	0	3	0	58	164	0.2011	0.843701	10	13
GOTERM	recycling endosome	19	17	2	0	0	33	72	0.2316	0.84379	4	6
GOTERM	endosome	203	188	4	8	3	35	58	0.1738	0.843968	47	53
Ingenuity	JAK.Stat.Signaling	10	10	0	0	0	53	57	0.4781	0.843991	3	3
GOTERM	activation of caspase activity	46	43	2	0	1	31	70	0.1625	0.844431	11	14
KEGG	KEGG_CELL_ADHESION_MOLECULES_CAMS	134	101	21	5	7	38	146	0.2909	0.844543	25	28
GOTERM	structural constituent of cytoskeleton	74	62	1	2	9	30	82	0.192	0.844673	16	19
KEGG	KEGG_NEUROACTIVE_LIGAND_RECEPTOR_INTERACTION	272	239	2	15	16	20	83	0.2705	0.844722	60	64
GOTERM	presynaptic membrane	34	32	0	2	0	154	280	0.0839	0.844828	8	12
GOTERM	neurotransmitter transport	39	34	0	2	3	46	73	0.2108	0.844976	9	11
REACTOME	STEROID_METABOLISM	62	57	1	2	2	24	39	0.1637	0.8452	14	18
Panther	Cytoskeletal_regulation_by_Rho_GTPase	29	27	0	2	0	23	75	0.2176	0.8455	7	9
PANTHER_MOLECULAR_FUNCTION	Nuclear_hormone_receptor	47	43	0	2	2	45	111	0.1649	0.845582	11	14
Panther	Alzheimer_disease-presenilin_pathway	69	65	1	1	2	44	133	0.2521	0.845879	16	19
GOTERM	regulation of neuronal synaptic plasticity	13	13	0	0	0	8	33	0.201	0.845927	3	5
GOTERM	negative regulation of BMP signaling pathway	20	20	0	0	0	52	68	0.2121	0.846023	5	7
KEGG	KEGG_CITRATE_CYCLE_TCA_CYCLE	32	28	2	2	0	28	43	0.4112	0.8461	7	8
GOTERM	response to UV	30	29	0	1	0	24	36	0.1685	0.846195	7	10
REACTOME	P75_NTR_RECEPTOR_MEDIATED_SIGNALLING	82	74	0	8	0	58	108	0.3848	0.846252	19	20
GOTERM	positive regulation of neuron differentiation	20	20	0	0	0	7	52	0.215	0.846326	5	7
BIOCARTA	EGFR_SMRTE_PATHWAY	11	11	0	0	0	105	142	0.2892	0.846633	3	4
GOTERM	ubiquitin protein ligase binding	38	34	1	2	1	47	76	0.2098	0.846659	9	11
GOTERM	blood vessel remodeling	20	17	0	3	0	24	50	0.2324	0.846882	4	6
PANTHER_MOLECULAR_FUNCTION	Voltage-gated_calcium_channel	30	26	2	1	1	141	218	0.1818	0.847027	7	9
REACTOME	COLLAGEN_MEDIATED_ACTIVATION_CASCADE	23	23	0	0	0	85	111	0.2003	0.847039	6	8
GOTERM	steroid binding	29	26	1	2	0	35	97	0.0877	0.847152	7	10
GOTERM	T cell proliferation	13	13	0	0	0	14	31	0.1952	0.847173	3	5
PANTHER_MOLECULAR_FUNCTION	HMG_box_transcription_factor	36	24	9	3	0	6	78	0.2325	0.847688	6	8
REACTOME	SIGNALLING_TO_ERKS	34	32	0	0	2	52	75	0.4085	0.848143	8	9
REACTOME	APOPTOTIC_CLEAVAGE_OF_CELL_ADHESION_PROTEINS	11	10	0	0	1	47	64	0.2238	0.848707	3	4
KEGG	KEGG_LEUKOCYTE_TRANSENDOTHELIAL_MIGRATION	118	105	3	4	6	41	93	0.3811	0.84877	26	28
KEGG	KEGG_ALZHEIMERS_DISEASE	169	151	13	4	1	16	65	0.2945	0.848881	38	41
REACTOME	ACTIVATION_OF_RAC	14	13	0	1	0	114	211	0.1984	0.848915	3	5
GOTERM	cytosolic large ribosomal subunit	36	34	0	2	0	4	6	0.2068	0.848999	9	11
KEGG	KEGG_FRUCTOSE_AND_MANNOSE_METABOLISM	34	30	0	2	2	27	55	0.3295	0.849066	8	9
GOTERM	cardiac muscle contraction	18	17	0	1	0	20	87	0.2413	0.849232	4	6
GOTERM	ubiquitin thiolesterase activity	77	60	7	9	1	56	67	0.2257	0.849433	15	18
REACTOME	GENE_EXPRESSION	425	383	9	19	14	19	43	0.3372	0.849464	96	99
GOTERM	response to inorganic substance	16	16	0	0	0	29	45	0.1855	0.849536	4	6
GOTERM	release of sequestered calcium ion into cytosol	11	11	0	0	0	66	128	0.2749	0.849554	3	4
Panther	Angiogenesis	80	77	1	1	1	40	83	0.0838	0.849612	19	25
GOTERM	chromatin assembly or disassembly	38	31	2	3	2	40	76	0.2241	0.849668	8	10
REACTOME	FGFR_LIGAND_BINDING_AND_ACTIVATION	27	24	0	1	2	36	48	0.3969	0.850027	6	7
GOTERM	positive regulation of transcription	132	123	2	6	1	23	63	0.2127	0.850133	31	35
GOTERM	response to unfolded protein	51	45	3	0	3	12	34	0.2112	0.850147	11	14
REACTOME	TRANSLOCATION_OF_ZAP70_TO_IMMUNOLOGICAL_SYNAPSE	24	6	17	0	1	29	33	0.4695	0.85018	2	2
REACTOME	RNA_POLYMERASE_III_TRANSCRIPTION_TERMINATION	17	17	0	0	0	17	74	0.4246	0.850189	4	5
BIOCARTA	FMLP_PATHWAY	37	35	1	1	0	35	95	0.2464	0.850459	9	11
PANTHER_MOLECULAR_FUNCTION	Amino_acid_transporter	31	26	2	3	0	36	39	0.1802	0.850557	7	9
GOTERM	regulation of fatty acid oxidation	17	17	0	0	0	39	64	0.2403	0.850572	4	6
REACTOME	PHOSPHORYLATION_OF_THE_APC	17	17	0	0	0	31	39	0.434	0.850598	4	5
PANTHER_BIOLOGICAL_PROCESS	Stress_response	200	168	25	3	4	24	54	0.1967	0.850602	42	47
Ingenuity	Integrin.Signaling	38	37	1	0	0	88	116	0.4543	0.850735	9	10
GOTERM	very-low-density lipoprotein particle	20	14	1	1	4	10	14	0.2556	0.850748	4	5
GOTERM	RNA catabolic process	14	14	0	0	0	19	22	0.2519	0.850792	4	5
GOTERM	RNA polymerase II transcription factor activity	127	119	2	2	4	25	50	0.2116	0.850805	30	34
GOTERM	neuron differentiation	49	45	2	1	1	12	47	0.2145	0.851392	11	14
GOTERM	chromosome	147	108	7	6	26	26	40	0.2095	0.851639	27	31
GOTERM	anaphase-promoting complex-dependent proteasomal ubiquitin-dependent protein catabolic process	63	60	2	1	0	16	29	0.2158	0.851923	15	18
PANTHER_MOLECULAR_FUNCTION	Galactosidase	16	10	5	1	0	43	51	0.2201	0.851954	3	4
GOTERM	enzyme binding	111	107	0	2	2	27	66	0.1901	0.852001	27	31
GOTERM	cellular metabolic process	14	14	0	0	0	21	78	0.263	0.852083	4	5
GOTERM	JAK-STAT cascade	27	24	1	0	2	34	52	0.2318	0.852278	6	8
REACTOME	REGULATION_OF_ORNITHINE_DECARBOXYLASE	47	44	2	1	0	16	24	0.1899	0.852469	11	14
REACTOME	CONVERSION_FROM_APC_CDC20_TO_APC_CDH1_IN_LATE_ANAPHASE	17	17	0	0	0	36	49	0.426	0.852473	4	5
GOTERM	pathway-restricted SMAD protein phosphorylation	14	14	0	0	0	27	59	0.2642	0.85255	4	5
REACTOME	ACETYLCHOLINE_NEUROTRANSMITTER_RELEASE_CYCLE	11	10	0	0	1	34	138	0.2239	0.852729	3	4
KEGG	KEGG_GLYCEROPHOSPHOLIPID_METABOLISM	77	70	2	2	3	39	70	0.2825	0.852731	18	20
GOTERM	vesicle	14	14	0	0	0	29	50	0.2641	0.852832	4	5
PANTHER_BIOLOGICAL_PROCESS	Extracellular_transport_and_import	89	70	10	2	7	41	53	0.28	0.852864	18	20
BIOCARTA	IL17_PATHWAY	17	14	2	0	1	13	26	0.2557	0.853072	4	5
Panther	JAK/STAT_signaling_pathway	8	8	0	0	0	27	72	0.6304	0.853146	2	2
GOTERM	neurotransmitter:sodium symporter activity	14	11	0	1	2	42	48	0.2911	0.85318	3	4
REACTOME	VIF_MEDIATED_DEGRADATION_OF_APOBEC3G	47	44	2	1	0	16	26	0.1912	0.853273	11	14
REACTOME	SIGNALING_BY_EGFR	48	47	0	1	0	73	80	0.3861	0.853463	12	13
REACTOME	REMOVAL_OF_THE_FLAP_INTERMEDIATE	14	13	0	1	0	34	56	0.4238	0.853599	3	4
REACTOME	MUSCLE_CONTRACTION	51	46	0	1	4	26	60	0.1509	0.853785	12	15
PANTHER_MOLECULAR_FUNCTION	Other_zinc_finger_transcription_factor	105	89	9	5	2	34	69	0.2055	0.853873	22	26
GOTERM	induction of apoptosis by intracellular signals	15	14	0	1	0	40	92	0.2638	0.854001	4	5
GOTERM	induction of apoptosis by extracellular signals	92	82	1	9	0	53	102	0.2133	0.854055	21	24
BIOCARTA	PROTEASOME_PATHWAY	19	17	0	2	0	25	35	0.2294	0.854097	4	6
PANTHER_MOLECULAR_FUNCTION	Carbohydrate_phosphatase	10	7	1	1	1	28	32	0.2413	0.854283	2	3
GOTERM	integral to plasma membrane	1002	848	32	40	82	28	82	0.2048	0.854551	212	220
PANTHER_BIOLOGICAL_PROCESS	Amino_acid_metabolism	62	52	8	0	2	23	35	0.313	0.85485	13	15
GOTERM	collagen binding	32	31	0	0	1	51	94	0.2316	0.854914	8	10
REACTOME	COSTIMULATION_BY_THE_CD28_FAMILY	70	51	17	0	2	40	67	0.3886	0.854987	13	14
GOTERM	endoplasmic reticulum membrane	531	470	9	20	32	29	51	0.1974	0.85522	118	125
KEGG	KEGG_PRIMARY_IMMUNODEFICIENCY	35	28	2	4	1	13	25	0.397	0.855301	7	8
GOTERM	heart development	123	119	0	3	1	40	89	0.2083	0.855326	30	34
KEGG	KEGG_CHRONIC_MYELOID_LEUKEMIA	73	70	0	2	1	55	84	0.3789	0.855421	18	19
REACTOME	NUCLEOTIDE_LIKE_PURINERGIC_RECEPTORS	17	10	1	3	3	16	23	0.4726	0.855484	3	3
KEGG	KEGG_UBIQUITIN_MEDIATED_PROTEOLYSIS	138	124	4	8	2	41	81	0.3693	0.855674	31	33
GOTERM	protein phosphatase binding	24	24	0	0	0	62	96	0.249	0.855739	6	8
GOTERM	carbohydrate metabolic process	211	187	7	7	10	23	51	0.2007	0.855833	47	52
REACTOME	METABOLISM_OF_NITRIC_OXIDE	13	13	0	0	0	36	47	0.4143	0.85636	3	4
GOTERM	DNA unwinding during replication	14	14	0	0	0	20	25	0.2589	0.856397	4	5
GOTERM	phosphatidate phosphatase activity	11	11	0	0	0	45	55	0.2824	0.856634	3	4
PANTHER_MOLECULAR_FUNCTION	Damaged_DNA-binding_protein	27	24	3	0	0	31	53	0.232	0.856726	6	8
GOTERM	neuronal cell body	123	119	0	4	0	30	105	0.2085	0.857019	30	34
GOTERM	diacylglycerol kinase activity	15	14	0	1	0	78	148	0.2566	0.857221	4	5
KEGG	KEGG_LONG_TERM_DEPRESSION	70	63	1	2	4	71	178	0.2948	0.857482	16	18
GOTERM	sodium channel activity	11	11	0	0	0	34	105	0.2855	0.85754	3	4
PANTHER_BIOLOGICAL_PROCESS	Purine_metabolism	65	56	7	2	0	32	58	0.3136	0.85784	14	16
PANTHER_BIOLOGICAL_PROCESS	Vitamin_metabolism	20	17	1	1	1	24	37	0.1078	0.85785	4	7
GOTERM	snRNA processing	11	11	0	0	0	57	63	0.2855	0.858052	3	4
BIOCARTA	CREB_PATHWAY	27	27	0	0	0	86	118	0.2113	0.858126	7	9
BIOCARTA	MYOSIN_PATHWAY	31	28	1	2	0	94	148	0.2507	0.858164	7	9
GOTERM	galactosyltransferase activity	24	24	0	0	0	11	22	0.2331	0.858179	6	8
GOTERM	mRNA binding	40	38	0	2	0	15	36	0.2248	0.858362	10	12
GOTERM	kinesin binding	11	11	0	0	0	50	62	0.2848	0.858363	3	4
GOTERM	triglyceride lipase activity	17	14	0	1	2	27	36	0.2587	0.858417	4	5
REACTOME	POLYMERASE_SWITCHING	14	13	0	1	0	23	60	0.2067	0.858565	3	5
REACTOME	CELL_CELL_ADHESION_SYSTEMS	59	54	0	1	4	42	166	0.3645	0.858594	14	15
REACTOME	AMINE_DERIVED_HORMONES	13	12	1	0	0	19	33	0.1604	0.858616	3	5
GOTERM	phosphate metabolic process	21	21	0	0	0	31	170	0.2557	0.858628	5	7
KEGG	KEGG_T_CELL_RECEPTOR_SIGNALING_PATHWAY	108	100	1	3	4	54	76	0.2696	0.858686	25	28
GOTERM	response to morphine	14	14	0	0	0	53	80	0.2589	0.858982	4	5
GOTERM	activin binding	11	11	0	0	0	39	50	0.2892	0.859164	3	4
GOTERM	retrograde vesicle-mediated transport, Golgi to ER	21	21	0	0	0	31	51	0.2575	0.859591	5	7
GOTERM	stress fiber	22	21	0	1	0	42	76	0.2544	0.859729	5	7
REACTOME	NUCLEAR_RECEPTOR_TRANSCRIPTION_PATHWAY	50	47	0	2	1	47	109	0.1743	0.85973	12	15
REACTOME	CDC20_PHOSPHO_APC_MEDIATED_DEGRADATION_OF_CYCLIN_A	63	60	2	1	0	16	29	0.1464	0.859828	15	19
Panther	Dopamine_receptor_mediated_signaling_pathway	32	26	1	4	1	77	131	0.3109	0.85987	7	8
REACTOME	NCAM1_INTERACTIONS	44	39	1	1	3	66	106	0.1489	0.860048	10	13
GOTERM	magnesium ion binding	157	146	1	8	2	43	85	0.2192	0.860151	37	41
GOTERM	regulation of ARF GTPase activity	32	28	3	1	0	45	91	0.2454	0.860196	7	9
REACTOME	COPI_MEDIATED_TRANSPORT	10	10	0	0	0	29	41	0.4706	0.86025	3	3
REACTOME	SYNTHESIS_OF_GLYCOSYLPHOSPHATIDYLINOSITOL	17	16	0	1	0	13	65	0.1906	0.860294	4	6
GOTERM	G-protein-coupled receptor binding	22	21	0	1	0	7	28	0.26	0.860422	5	7
GOTERM	GTPase inhibitor activity	11	11	0	0	0	46	90	0.2798	0.860463	3	4
GOTERM	rRNA binding	24	21	0	3	0	5	18	0.2534	0.86049	5	7
BIOCARTA	TFF_PATHWAY	21	21	0	0	0	53	82	0.2543	0.860576	5	7
GOTERM	fibroblast growth factor receptor signaling pathway	31	28	0	1	2	36	82	0.2509	0.860755	7	9
Panther	Synaptic_vesicle_trafficking	31	29	0	2	0	63	150	0.2922	0.86076	7	9
GOTERM	positive regulation of interferon-gamma production	11	11	0	0	0	16	19	0.2818	0.86093	3	4
GOTERM	peptidyl-prolyl cis-trans isomerase activity	34	31	1	2	0	18	35	0.234	0.860972	8	10
PANTHER_MOLECULAR_FUNCTION	Kinase_modulator	70	53	14	3	0	64	83	0.1556	0.860993	13	17
REACTOME	SEMA3A_PLEXIN_REPULSION_SIGNALING_BY_INHIBITING_INTEGRIN_ADHESION	14	13	0	1	0	70	131	0.4075	0.861169	3	4
REACTOME	EARLY_PHASE_OF_HIV_LIFE_CYCLE	13	13	0	0	0	11	46	0.4117	0.861185	3	4
GOTERM	positive regulation of T cell activation	11	11	0	0	0	31	35	0.2886	0.861448	3	4
REACTOME	METABOLISM_OF_PROTEINS	215	192	4	12	7	8	25	0.3877	0.861457	48	50
PANTHER_BIOLOGICAL_PROCESS	Other_developmental_process	104	82	10	6	6	29	103	0.2979	0.861777	21	23
REACTOME	DOPAMINE_NEUROTRANSMITTER_RELEASE_CYCLE	14	13	0	1	0	81	172	0.4174	0.862051	3	4
Panther	PDGF_signaling_pathway	52	44	0	6	2	53	104	0.1846	0.86215	11	14
REACTOME	SEROTONIN_NEUROTRANSMITTER_RELEASE_CYCLE	14	13	0	1	0	81	173	0.4154	0.862325	3	4
REACTOME	FORMATION_OF_ATP_BY_CHEMIOSMOTIC_COUPLING	15	13	2	0	0	8	9	0.4205	0.862399	3	4
GOTERM	ubiquitin-specific protease activity	27	24	0	3	0	49	58	0.2411	0.862422	6	8
GOTERM	cytosolic small ribosomal subunit	38	35	1	2	0	4	5	0.2438	0.862456	9	11
GOTERM	behavioral fear response	14	14	0	0	0	82	192	0.2603	0.862576	4	5
GOTERM	clathrin coated vesicle membrane	11	11	0	0	0	61	140	0.2885	0.862691	3	4
GOTERM	senescence	14	14	0	0	0	31	48	0.2577	0.862836	4	5
REACTOME	POST_TRANSLATIONAL_PROTEIN_MODIFICATION	40	36	0	2	2	14	48	0.1615	0.862948	9	12
GOTERM	ubiquitin-dependent protein catabolic process	146	127	7	10	2	55	78	0.219	0.863078	32	36
PANTHER_BIOLOGICAL_PROCESS	Regulated_exocytosis	48	44	2	1	1	58	131	0.2912	0.863422	11	13
GOTERM	centrosome organization	13	11	0	2	0	26	43	0.2828	0.863535	3	4
GOTERM	response to steroid hormone stimulus	14	14	0	0	0	9	15	0.2578	0.864525	4	5
BIOCARTA	EIF4_PATHWAY	24	24	0	0	0	61	109	0.2315	0.864531	6	8
GOTERM	camera-type eye morphogenesis	12	11	0	1	0	40	125	0.2871	0.864762	3	4
GOTERM	metanephros development	19	18	0	1	0	55	109	0.2752	0.865333	5	6
KEGG	KEGG_NEUROTROPHIN_SIGNALING_PATHWAY	126	116	0	6	4	48	80	0.365	0.86557	29	31
GOTERM	negative regulation of gene expression	11	11	0	0	0	33	64	0.2899	0.865721	3	4
KEGG	KEGG_FOCAL_ADHESION	201	185	4	6	6	61	100	0.2786	0.865764	46	50
BIOCARTA	GRANULOCYTES_PATHWAY	14	13	1	0	0	16	30	0.8777	0.865802	3	2
REACTOME	PD1_SIGNALING	29	10	17	0	2	26	37	0.4712	0.866068	3	3
Ingenuity	Leukocyte.Extravasation.Signaling	49	47	2	0	0	39	64	0.5226	0.866281	12	12
REACTOME	GAP_JUNCTION_DEGRADATION	10	10	0	0	0	53	65	0.2257	0.866449	3	4
PANTHER_BIOLOGICAL_PROCESS	Other_immune_and_defense	153	128	13	2	10	19	50	0.2239	0.86649	32	36
REACTOME	SIGNALLING_BY_NGF	215	201	0	11	3	54	105	0.3402	0.866616	50	53
REACTOME	TRANSCRIPTION	197	153	7	3	34	19	38	0.1567	0.866642	38	44
GOTERM	neural tube closure	27	25	1	0	1	41	61	0.2663	0.86673	6	8
REACTOME	CD28_CO_STIMULATION	29	29	0	0	0	66	89	0.1683	0.866815	7	10
GOTERM	hydrolase activity, acting on acid anhydrides, in phosphorus-containing anhydrides	21	18	2	1	0	39	64	0.281	0.866984	5	6
GOTERM	cell cortex	78	75	0	3	0	69	105	0.2351	0.867009	19	22
REACTOME	DIABETES_PATHWAYS	383	343	14	15	11	12	49	0.1468	0.867097	86	94
GOTERM	lymph node development	10	8	2	0	0	42	56	0.3169	0.867182	2	3
Ingenuity	IGF-1.Signaling	19	18	0	1	0	73	96	0.4836	0.867247	5	5
PANTHER_BIOLOGICAL_PROCESS	mRNA_splicing	214	173	36	4	1	22	45	0.2614	0.867829	43	47
GOTERM	acid-amino acid ligase activity	34	32	0	1	1	121	175	0.2606	0.867944	8	10
GOTERM	extracellular-glutamate-gated ion channel activity	19	18	0	1	0	281	329	0.2803	0.868069	5	6
GOTERM	prefoldin complex	10	8	0	2	0	15	43	0.3171	0.868166	2	3
GOTERM	protein kinase cascade	92	83	1	5	3	56	102	0.2348	0.868463	21	24
REACTOME	STEROID_HORMONE_BIOSYNTHESIS	14	12	1	0	1	13	31	0.1602	0.868478	3	5
REACTOME	HORMONE_BIOSYNTHESIS	52	48	2	0	2	20	46	0.4193	0.868699	12	13
BIOCARTA	SPRY_PATHWAY	18	17	1	0	0	88	74	0.2421	0.868778	4	6
PANTHER_BIOLOGICAL_PROCESS	T-cell_mediated_immunity	138	103	10	5	20	19	43	0.2559	0.868893	26	29
PANTHER_BIOLOGICAL_PROCESS	Oogenesis	65	57	3	1	4	35	120	0.5772	0.868895	14	14
GOTERM	nucleobase, nucleoside, nucleotide and nucleic acid metabolic process	64	57	2	3	2	37	65	0.2369	0.868943	14	17
GOTERM	mitochondrial inner membrane presequence translocase complex	12	8	3	1	0	13	12	0.3174	0.869016	2	3
REACTOME	PLATELET_AGGREGATION_PLUG_FORMATION	26	25	0	0	1	50	78	0.4476	0.869043	6	7
BIOCARTA	D4GDI_PATHWAY	13	13	0	0	0	33	38	0.8733	0.869224	3	2
GOTERM	initiation of viral infection	11	11	0	0	0	11	48	0.2923	0.86923	3	4
GOTERM	triglyceride biosynthetic process	9	8	0	0	1	26	30	0.3207	0.869263	2	3
GOTERM	positive regulation of hormone secretion	11	11	0	0	0	16	32	0.291	0.869275	3	4
KEGG	KEGG_PENTOSE_PHOSPHATE_PATHWAY	27	22	0	4	1	29	36	0.3031	0.869406	6	7
GOTERM	chromatin binding	139	124	5	7	3	34	63	0.2258	0.86957	31	35
GOTERM	myosin complex	41	39	0	0	2	71	123	0.2511	0.869629	10	12
GOTERM	arylsulfatase activity	12	8	0	4	0	104	104	0.3152	0.869739	2	3
REACTOME	TAT_MEDIATED_HIV1_ELONGATION_ARREST_AND_RECOVERY	30	29	1	0	0	14	26	0.4401	0.869839	7	8
GOTERM	glutamate signaling pathway	12	11	0	1	0	372	424	0.2909	0.87028	3	4
PANTHER_BIOLOGICAL_PROCESS	Lysosome_transport	12	11	0	1	0	26	42	0.2937	0.870354	3	4
BIOCARTA	PYK2_PATHWAY	29	28	1	0	0	50	96	0.2417	0.870614	7	9
PANTHER_BIOLOGICAL_PROCESS	Translational_regulation	88	57	30	1	0	25	55	0.2465	0.870826	14	17
PANTHER_BIOLOGICAL_PROCESS	Interferon-mediated_immunity	63	42	2	0	19	13	16	0.348	0.870962	11	12
GOTERM	external side of plasma membrane	121	109	1	6	5	27	67	0.2276	0.870981	27	31
PANTHER_MOLECULAR_FUNCTION	Glutamate_receptor	20	19	0	1	0	239	312	0.334	0.87115	5	6
BIOCARTA	IL3_PATHWAY	15	13	1	0	1	24	50	0.8733	0.871619	3	2
PANTHER_BIOLOGICAL_PROCESS	Induction_of_apoptosis	165	124	20	4	17	26	60	0.2908	0.871681	31	34
KEGG	KEGG_PANCREATIC_CANCER	70	66	0	4	0	57	77	0.3744	0.871887	17	18
Panther	Hypoxia_response_via_HIF_activation	16	16	0	0	0	27	103	0.5937	0.872189	4	4
REACTOME	REGULATION_OF_APC_ACTIVATORS_BETWEEN_G1_S_AND_EARLY_ANAPHASE	71	68	2	1	0	16	31	0.1549	0.872221	17	21
REACTOME	PYRIMIDINE_METABOLISM	22	22	0	0	0	27	67	0.1634	0.872226	6	8
BIOCARTA	PAR1_PATHWAY	37	34	1	2	0	81	132	0.2086	0.872537	9	11
Panther	Insulin/IGF_pathway-protein_kinase_B_signaling_cascade	50	43	1	3	3	14	83	0.2546	0.872568	11	13
PANTHER_MOLECULAR_FUNCTION	Other_RNA-binding_protein	192	152	24	13	3	27	66	0.1906	0.872619	38	43
PANTHER_BIOLOGICAL_PROCESS	Monosaccharide_metabolism	43	35	3	5	0	39	63	0.2449	0.872683	9	11
REACTOME	RNA_POLYMERASE_III_TRANSCRIPTION_INITIATION	29	29	0	0	0	20	40	0.4426	0.872965	7	8
Panther	Parkinson_disease	43	40	3	0	0	20	70	0.5641	0.873304	10	10
Ingenuity	LXR.RXR.Activation	40	37	1	0	2	18	35	0.4414	0.87332	9	10
REACTOME	SIGNALING_BY_TGF_BETA	15	15	0	0	0	80	80	0.1505	0.873769	4	6
Ingenuity	Actin.Cytoskeleton.Signaling	29	27	1	1	0	80	92	0.533	0.874748	7	7
PANTHER_BIOLOGICAL_PROCESS	Protein_biosynthesis	591	271	302	10	8	10	27	0.5508	0.874842	68	67
PANTHER_BIOLOGICAL_PROCESS	Other_pathways_of_electron_transport	20	18	1	1	0	31	44	0.1377	0.875695	5	7
PANTHER_BIOLOGICAL_PROCESS	Other_oncogenesis	69	44	6	18	1	18	47	0.5595	0.875964	11	11
PANTHER_BIOLOGICAL_PROCESS	Complement-mediated_immunity	56	40	8	1	7	20	32	0.562	0.876189	10	10
PANTHER_BIOLOGICAL_PROCESS	Pyrimidine_metabolism	42	38	1	1	2	22	54	0.3418	0.876693	10	11
KEGG	KEGG_PURINE_METABOLISM	159	150	1	5	3	35	95	0.3306	0.877184	38	40
REACTOME	SCF_SKP2_MEDIATED_DEGRADATION_OF_P27_P21	52	49	2	1	0	13	24	0.1397	0.87753	12	16
PANTHER_BIOLOGICAL_PROCESS	Phosphate_metabolism	91	77	8	5	1	54	90	0.5572	0.877619	19	19
Panther	Cadherin_signaling_pathway	29	26	0	0	3	40	166	0.3076	0.877638	7	8
BIOCARTA	IL5_PATHWAY	10	8	2	0	0	8	15	0.8974	0.87768	2	1
REACTOME	AKT_PHOSPHORYLATES_TARGETS_IN_THE_CYTOSOL	14	14	0	0	0	35	70	0.4807	0.877722	4	4
PANTHER_BIOLOGICAL_PROCESS	Glycolysis	46	33	8	3	2	18	38	0.2993	0.877909	8	10
PANTHER_BIOLOGICAL_PROCESS	Receptor_protein_serine/threonine_kinase_signaling_pathway	40	36	3	1	0	73	113	0.269	0.878132	9	11
REACTOME	SYNTHESIS_OF_GPI_ANCHORED_PROTEINS	26	25	0	1	0	18	59	0.148	0.878758	6	9
REACTOME	CELL_CYCLE_CHECKPOINTS	110	107	2	1	0	23	39	0.4147	0.878991	27	28
KEGG	KEGG_BLADDER_CANCER	42	40	0	2	0	22	56	0.284	0.879196	10	12
REACTOME	CELLEXTRACELLULAR_MATRIX_INTERACTIONS	16	14	0	2	0	57	82	0.4831	0.879588	4	4
REACTOME	REGULATION_OF_INSULIN_SECRETION_BY_ACETYLCHOLINE	22	22	0	0	0	78	163	0.159	0.879804	6	8
PANTHER_BIOLOGICAL_PROCESS	Oxidative_phosphorylation	78	61	15	1	1	9	20	0.3551	0.879835	15	17
GOTERM	epidermal growth factor receptor signaling pathway	27	25	1	1	0	100	101	0.2692	0.880012	6	8
PANTHER_BIOLOGICAL_PROCESS	General_mRNA_transcription_activities	45	38	5	1	1	26	33	0.3398	0.88002	10	11
KEGG	KEGG_GNRH_SIGNALING_PATHWAY	101	92	1	3	5	34	105	0.2652	0.88014	23	26
BIOCARTA	STEM_PATHWAY	15	14	0	0	1	5	13	0.8949	0.880274	4	2
KEGG	KEGG_CYSTEINE_AND_METHIONINE_METABOLISM	34	31	0	1	2	23	37	0.3688	0.880777	8	9
PANTHER_BIOLOGICAL_PROCESS	Mitosis	156	128	19	8	1	42	79	0.537	0.880954	32	32
KEGG	KEGG_ALDOSTERONE_REGULATED_SODIUM_REABSORPTION	42	39	0	2	1	46	87	0.3794	0.881251	10	11
PANTHER_BIOLOGICAL_PROCESS	Segment_specification	100	73	6	5	16	5	60	0.2621	0.881251	18	21
Ingenuity	PTEN.Signaling	24	23	1	0	0	42	66	0.529	0.881251	6	6
PANTHER_BIOLOGICAL_PROCESS	Other_receptor_mediated_signaling_pathway	210	179	10	8	13	16	72	0.5142	0.881422	45	45
Ingenuity	Apoptosis.Signaling	31	30	0	1	0	30	52	0.6517	0.881521	8	7
BIOCARTA	PDGF_PATHWAY	32	30	0	1	1	65	85	0.1965	0.881695	8	10
PANTHER_BIOLOGICAL_PROCESS	Meiosis	84	63	16	5	0	38	65	0.3014	0.881764	16	18
PANTHER_BIOLOGICAL_PROCESS	Cation_transport	482	411	34	17	20	37	105	0.2967	0.881817	103	107
BIOCARTA	IGF1R_PATHWAY	23	23	0	0	0	81	83	0.8688	0.882048	6	4
GOTERM	small GTPase regulator activity	28	25	0	2	1	64	117	0.2675	0.882101	6	8
BIOCARTA	INTEGRIN_PATHWAY	38	37	1	0	0	55	76	0.8478	0.882237	9	7
REACTOME	ACTIVATION_OF_KAINATE_RECEPTORS_UPON_GLUTAMATE_BINDING	32	30	0	1	1	43	136	0.4925	0.882316	8	8
PANTHER_BIOLOGICAL_PROCESS	JNK_cascade	61	59	2	0	0	20	44	0.5206	0.882368	15	15
REACTOME	RNA_POLYMERASE_III_TRANSCRIPTION	34	34	0	0	0	25	61	0.4828	0.882373	9	9
PANTHER_BIOLOGICAL_PROCESS	Tricarboxylic_acid_pathway	36	25	10	1	0	36	65	0.2714	0.882465	6	8
BIOCARTA	FREE_PATHWAY	10	8	1	1	0	18	37	0.908	0.882889	2	1
REACTOME	OPSINS	10	7	1	2	0	14	21	0.5585	0.883238	2	2
GOTERM	sulfotransferase activity	35	32	0	1	2	31	95	0.2674	0.883443	8	10
REACTOME	SIGNALING_BY_BMP	23	22	0	1	0	74	88	0.4875	0.883604	6	6
PANTHER_BIOLOGICAL_PROCESS	Cell_cycle	125	105	10	8	2	32	75	0.5551	0.883835	26	26
PANTHER_BIOLOGICAL_PROCESS	Chromosome_segregation	121	94	19	5	3	23	43	0.5766	0.884121	24	23
PANTHER_BIOLOGICAL_PROCESS	Hearing	39	28	10	1	0	34	57	0.5717	0.884619	7	7
PANTHER_BIOLOGICAL_PROCESS	Calcium_ion_homeostasis	38	32	2	2	2	34	76	0.5618	0.884713	8	8
REACTOME	SMOOTH_MUSCLE_CONTRACTION	24	22	0	0	2	36	76	0.1647	0.884723	6	8
REACTOME	METABOLISM_OF_MRNA	46	45	1	0	0	21	44	0.4514	0.884869	11	12
PANTHER_BIOLOGICAL_PROCESS	Neuronal_activities	142	116	13	8	5	29	116	0.2849	0.884971	29	32
PANTHER_BIOLOGICAL_PROCESS	Protein_ADP-ribosylation	10	9	0	0	1	14	54	0.4028	0.885453	2	3
Ingenuity	Insulin.Receptor.Signaling	35	34	0	1	0	71	94	0.6431	0.885782	9	8
REACTOME	FORMATION_OF_FIBRIN_CLOT_CLOTTING_CASCADE	32	26	1	2	3	14	37	0.4858	0.886106	7	7
Panther	T_cell_activation	31	21	8	1	1	21	42	0.6304	0.886178	5	5
GOTERM	memory	25	25	0	0	0	26	114	0.2793	0.886219	6	8
Panther	VEGF_signaling_pathway	14	14	0	0	0	73	86	0.7203	0.886428	4	3
PANTHER_BIOLOGICAL_PROCESS	mRNA_polyadenylation	28	25	0	3	0	33	52	0.6251	0.886507	6	6
PANTHER_BIOLOGICAL_PROCESS	Cell_cycle_control	418	349	41	13	15	28	73	0.3267	0.887082	87	91
REACTOME	HIV_LIFE_CYCLE	103	100	2	1	0	31	45	0.4379	0.887257	25	26
REACTOME	RNA_POLYMERASE_III_TRANSCRIPTION_INITIATION_FROM_TYPE_3_PROMOTER	22	22	0	0	0	18	39	0.4887	0.887263	6	6
PANTHER_BIOLOGICAL_PROCESS	Cytokinesis	115	83	25	4	3	25	43	0.5151	0.887537	21	21
PANTHER_BIOLOGICAL_PROCESS	rRNA_metabolism	66	60	4	2	0	14	23	0.5511	0.887714	15	15
GOTERM	steroid hormone receptor activity	46	43	0	1	2	45	109	0.2586	0.888156	11	13
Ingenuity	FGF.Signaling	18	18	0	0	0	84	114	0.6859	0.888274	5	4
REACTOME	THE_ROLE_OF_NEF_IN_HIV1_REPLICATION_AND_DISEASE_PATHOGENESIS	28	26	1	1	0	48	98	0.4748	0.888401	7	7
REACTOME	INACTIVATION_OF_APC_VIA_DIRECT_INHIBITION_OF_THE_APCOMPLEX	18	18	0	0	0	33	40	0.4723	0.888432	5	5
GOTERM	protein kinase binding	111	106	1	2	2	32	79	0.2415	0.888467	27	30
PANTHER_BIOLOGICAL_PROCESS	mRNA_transcription_termination	10	7	3	0	0	10	13	0.5563	0.888794	2	2
REACTOME	HORMONE_LIGAND_BINDING_RECEPTORS	10	9	0	0	1	10	55	0.1676	0.888896	2	4
REACTOME	PECAM1_INTERACTIONS	12	12	0	0	0	76	85	0.1621	0.88894	3	5
PANTHER_BIOLOGICAL_PROCESS	Receptor_mediated_endocytosis	111	95	7	6	3	30	66	0.5047	0.888959	24	24
REACTOME	GAMMA_CARBOXYLATION_TRANSPORT_AND_AMINO_TERMINAL_CLEAVAGE_OF_PROTEINS	10	7	0	1	2	15	31	0.5542	0.888965	2	2
KEGG	KEGG_HOMOLOGOUS_RECOMBINATION	28	27	0	1	0	37	69	0.5298	0.889875	7	7
PANTHER_BIOLOGICAL_PROCESS	Glycogen_metabolism	52	38	8	5	1	27	57	0.4825	0.890008	10	10
REACTOME	UNFOLDED_PROTEIN_RESPONSE	19	18	0	1	0	28	42	0.4853	0.890065	5	5
PANTHER_BIOLOGICAL_PROCESS	Ligand-mediated_signaling	421	296	43	13	69	16	58	0.2548	0.890151	74	79
PANTHER_BIOLOGICAL_PROCESS	Antioxidation_and_free_radical_removal	38	33	3	1	1	12	36	0.6095	0.890277	8	8
PANTHER_BIOLOGICAL_PROCESS	Mesoderm_development	144	125	10	5	4	31	109	0.5495	0.890281	31	31
PANTHER_BIOLOGICAL_PROCESS	Hematopoiesis	75	59	11	2	3	25	52	0.3998	0.890328	15	16
GOTERM	peptide antigen binding	14	8	6	0	0	38	31	0.3289	0.890583	2	3
REACTOME	PLATELET_ACTIVATION_TRIGGERS	59	57	0	0	2	55	82	0.4538	0.89062	14	15
BIOCARTA	LECTIN_PATHWAY	12	9	3	0	0	73	64	0.9259	0.890882	2	1
KEGG	KEGG_HYPERTROPHIC_CARDIOMYOPATHY_HCM	85	77	3	3	2	36	122	0.3682	0.890891	19	21
REACTOME	DEADENYLATION_OF_MRNA	22	22	0	0	0	28	60	0.4883	0.891323	6	6
Panther	Metabotropic_glutamate_receptor_group_I_pathway	10	10	0	0	0	48	96	0.7572	0.891476	3	2
REACTOME	HOST_INTERACTIONS_OF_HIV_FACTORS	120	113	4	3	0	27	52	0.1259	0.891711	28	34
PANTHER_BIOLOGICAL_PROCESS	Sulfur_metabolism	56	44	4	6	2	41	80	0.4145	0.891727	11	12
PANTHER_BIOLOGICAL_PROCESS	Developmental_processes	509	439	38	16	16	33	83	0.2295	0.891804	110	116
BIOCARTA	CLASSIC_PATHWAY	14	9	3	0	2	63	61	0.9231	0.89195	2	1
PANTHER_MOLECULAR_FUNCTION	Basic_helix-loop-helix_transcription_factor	103	92	7	2	2	6	45	0.1911	0.892007	23	27
PANTHER_BIOLOGICAL_PROCESS	NO_mediated_signal_transduction	10	7	1	2	0	44	133	0.5562	0.892019	2	2
PANTHER_BIOLOGICAL_PROCESS	Lipid_metabolism	151	127	13	4	7	38	87	0.3563	0.892597	32	34
GOTERM	osteoblast differentiation	26	25	0	1	0	21	89	0.2813	0.892657	6	8
REACTOME	G_ALPHA_12_13_SIGNALLING_EVENTS	54	49	0	5	0	114	139	0.4574	0.892852	12	13
Panther	Adrenaline_and_noradrenaline_biosynthesis	15	14	0	0	1	46	46	0.7117	0.893341	4	3
KEGG	KEGG_NUCLEOTIDE_EXCISION_REPAIR	44	39	1	3	1	33	43	0.5204	0.893644	10	10
BIOCARTA	IL2_PATHWAY	22	19	0	2	1	33	49	0.8931	0.89368	5	3
Ingenuity	Erythropoietin.Signaling	15	14	0	1	0	36	46	0.7161	0.893951	4	3
Ingenuity	Ceramide.Signaling	16	15	1	0	0	76	74	0.5406	0.893975	4	4
REACTOME	TRANSLATION_INITIATION_COMPLEX_FORMATION	56	49	3	4	0	6	14	0.4516	0.894189	12	13
PANTHER_BIOLOGICAL_PROCESS	Pre-mRNA_processing	39	26	6	2	5	14	25	0.4791	0.894228	7	7
PANTHER_BIOLOGICAL_PROCESS	Endocytosis	123	99	17	5	2	48	76	0.5017	0.894489	25	25
PANTHER_BIOLOGICAL_PROCESS	Regulation_of_lipid,_fatty_acid_and_steroid_metabolism	27	26	0	1	0	26	43	0.4813	0.894636	7	7
PANTHER_BIOLOGICAL_PROCESS	Vision	199	164	15	10	10	18	68	0.454	0.894686	41	42
PANTHER_BIOLOGICAL_PROCESS	Sensory_perception	23	22	0	0	1	30	63	0.2986	0.894837	6	7
KEGG	KEGG_DORSO_VENTRAL_AXIS_FORMATION	25	23	2	0	0	88	106	0.5331	0.895013	6	6
BIOCARTA	SARS_PATHWAY	10	9	0	0	1	17	27	0.9244	0.895327	2	1
GOTERM	positive regulation of translation	17	15	0	2	0	31	74	0.3141	0.89536	4	5
PANTHER_BIOLOGICAL_PROCESS	Phagocytosis	39	36	2	1	0	74	158	0.4048	0.895376	9	10
GOTERM	response to ionizing radiation	30	29	0	1	0	43	64	0.2836	0.895429	7	9
PANTHER_BIOLOGICAL_PROCESS	Constitutive_exocytosis	11	11	0	0	0	39	44	0.5427	0.895659	3	3
GOTERM	cellular amino acid biosynthetic process	23	22	0	1	0	30	38	0.2989	0.895735	6	7
GOTERM	negative regulation of gene-specific transcription from RNA polymerase II promoter	43	40	0	3	0	47	99	0.286	0.895802	10	12
BIOCARTA	RANMS_PATHWAY	10	10	0	0	0	33	39	0.2271	0.895903	3	4
GOTERM	ARF GTPase activator activity	33	29	3	1	0	50	93	0.2921	0.896067	7	9
GOTERM	extracellular matrix structural constituent	68	58	3	3	4	46	86	0.2595	0.896144	15	17
PANTHER_BIOLOGICAL_PROCESS	Protein_glycosylation	193	165	21	3	4	39	93	0.5445	0.896337	41	41
GOTERM	cytoplasmic mRNA processing body	24	22	0	0	2	39	53	0.3005	0.896617	6	7
BIOCARTA	HDAC_PATHWAY	30	29	1	0	0	59	88	0.1647	0.896641	7	10
PANTHER_BIOLOGICAL_PROCESS	mRNA_transcription	296	212	56	18	10	39	60	0.382	0.896702	53	55
GOTERM	histone binding	42	40	0	1	1	33	41	0.2832	0.896831	10	12
Ingenuity	Interferon.Signaling	24	20	2	1	1	20	40	0.593	0.896873	5	5
GOTERM	protease binding	22	22	0	0	0	13	42	0.3027	0.896916	6	7
PANTHER_BIOLOGICAL_PROCESS	Endoderm_development	12	10	0	1	1	42	68	0.4717	0.897012	3	3
GOTERM	iron ion transport	25	22	1	2	0	23	28	0.2956	0.89707	6	7
GOTERM	elevation of cytosolic calcium ion concentration	88	80	0	4	4	12	53	0.2571	0.897092	20	23
PANTHER_BIOLOGICAL_PROCESS	Cell_structure	687	478	92	19	98	35	87	0.3375	0.89713	120	123
BIOCARTA	ATM_PATHWAY	20	20	0	0	0	51	59	0.9092	0.897279	5	3
PANTHER_BIOLOGICAL_PROCESS	Muscle_development	143	117	11	6	9	18	52	0.4766	0.897303	29	30
Panther	Cell_cycle	19	19	0	0	0	26	51	0.7331	0.897473	5	4
PANTHER_BIOLOGICAL_PROCESS	Other_carbon_metabolism	82	70	5	3	4	27	38	0.4914	0.897923	18	18
PANTHER_BIOLOGICAL_PROCESS	Acyl-CoA_metabolism	22	17	1	3	1	34	42	0.6488	0.897988	4	4
KEGG	KEGG_GLYCOSPHINGOLIPID_BIOSYNTHESIS_GLOBO_SERIES	14	13	0	1	0	29	53	0.4215	0.898146	3	4
PANTHER_BIOLOGICAL_PROCESS	Extracellular_matrix_protein-mediated_signaling	62	55	3	0	4	58	110	0.5152	0.898148	14	14
PANTHER_BIOLOGICAL_PROCESS	Electron_transport	151	120	14	1	16	26	45	0.4447	0.898213	30	31
BIOCARTA	NFKB_PATHWAY	23	20	1	2	0	24	34	0.9135	0.898251	5	3
GOTERM	odontogenesis	16	15	0	1	0	23	104	0.3171	0.898331	4	5
GOTERM	embryonic development	69	66	1	2	0	29	73	0.2791	0.898362	17	19
GOTERM	preassembly of GPI anchor in ER membrane	16	15	0	1	0	11	30	0.3149	0.898589	4	5
BIOCARTA	BAD_PATHWAY	26	25	1	0	0	75	80	0.9048	0.898851	6	4
GOTERM	cellular response to extracellular stimulus	15	15	0	0	0	11	39	0.3169	0.898885	4	5
KEGG	KEGG_ALPHA_LINOLENIC_ACID_METABOLISM	19	15	1	0	3	22	36	0.5374	0.899019	4	4
GOTERM	nuclear chromosome, telomeric region	15	15	0	0	0	30	49	0.3064	0.899135	4	5
GOTERM	basolateral plasma membrane	99	92	0	5	2	49	112	0.2655	0.8995	23	26
GOTERM	chromatin modification	199	175	2	16	6	41	82	0.2482	0.899539	44	48
GOTERM	calcium channel activity	41	40	0	0	1	74	123	0.2935	0.899768	10	12
GOTERM	ER-associated protein catabolic process	22	22	0	0	0	19	29	0.3015	0.899778	6	7
Ingenuity	PPAR.Signaling	19	18	1	0	0	39	57	0.0578	0.8998	5	8
GOTERM	heterogeneous nuclear ribonucleoprotein complex	17	15	0	2	0	14	21	0.3086	0.899975	4	5
Ingenuity	Neurotrophin.TRK.Signaling	16	15	1	0	0	45	96	0.5406	0.899982	4	4
PANTHER_BIOLOGICAL_PROCESS	Apoptosis	228	175	26	19	8	29	66	0.43	0.899994	44	45
KEGG	KEGG_P53_SIGNALING_PATHWAY	69	67	1	1	0	25	41	0.5227	0.900017	17	17
GOTERM	regulation of immune response	15	15	0	0	0	24	40	0.3134	0.900089	4	5
GOTERM	xenobiotic metabolic process	19	15	0	0	4	28	39	0.3228	0.900135	4	5
GOTERM	negative regulation of endothelial cell proliferation	15	15	0	0	0	17	88	0.3048	0.9002	4	5
BIOCARTA	IL4_PATHWAY	11	10	0	1	0	39	48	0.9427	0.900327	3	1
Ingenuity	RAR.Activation	48	46	1	1	0	45	63	0.6275	0.900388	12	11
Ingenuity	Complement.System	23	20	2	0	1	41	47	0.5906	0.900411	5	5
BIOCARTA	KERATINOCYTE_PATHWAY	46	44	1	0	1	39	91	0.1882	0.900508	11	14
KEGG	KEGG_PROGESTERONE_MEDIATED_OOCYTE_MATURATION	86	78	1	5	2	41	81	0.4919	0.900715	20	20
Panther	p53_pathway_by_glucose_deprivation	11	10	0	1	0	31	72	0.7556	0.900845	3	2
PANTHER_BIOLOGICAL_PROCESS	Transport	509	384	77	16	32	31	58	0.3596	0.900956	96	99
GOTERM	generation of precursor metabolites and energy	57	55	0	2	0	13	35	0.276	0.90098	14	16
GOTERM	histone H4 acetylation	15	15	0	0	0	31	50	0.3143	0.901064	4	5
GOTERM	embryonic hindlimb morphogenesis	15	15	0	0	0	62	82	0.3109	0.901107	4	5
PANTHER_BIOLOGICAL_PROCESS	Anterior/posterior_patterning	67	51	7	6	3	6	104	0.3926	0.901156	13	14
GOTERM	protein import into nucleus	27	26	1	0	0	34	66	0.3088	0.901296	7	8
GOTERM	defense response to virus	19	15	1	2	1	17	50	0.3085	0.901349	4	5
GOTERM	mitochondrial intermembrane space	28	26	1	1	0	12	30	0.3151	0.901793	7	8
BIOCARTA	PGC1A_PATHWAY	24	23	1	0	0	59	90	0.1953	0.902035	6	8
GOTERM	dendritic spine	36	33	0	3	0	78	161	0.2996	0.902194	8	10
GOTERM	multicellular organism growth	19	19	0	0	0	30	75	0.3309	0.902211	5	6
GOTERM	ER-Golgi intermediate compartment	37	37	0	0	0	30	52	0.2976	0.902286	9	11
GOTERM	cis-Golgi network	15	15	0	0	0	66	70	0.3099	0.902365	4	5
Panther	FGF_signaling_pathway	47	43	1	2	1	37	91	0.6688	0.902366	11	10
BIOCARTA	AHSP_PATHWAY	13	10	0	2	1	11	14	0.9478	0.902499	3	1
GOTERM	phospholipid catabolic process	12	12	0	0	0	29	63	0.3438	0.902667	3	4
GOTERM	transcriptional repressor complex	28	26	0	2	0	48	110	0.3111	0.902694	7	8
REACTOME	APOPTOSIS_INDUCED_DNA_FRAGMENTATION	11	10	0	0	1	7	19	0.078557	0.902753	3	5
GOTERM	actin cytoskeleton	113	104	0	6	3	67	124	0.2847	0.902795	26	29
REACTOME	GLUTAMATE_NEUROTRANSMITTER_RELEASE_CYCLE	15	15	0	0	0	81	131	0.1488	0.902874	4	6
GOTERM	cytokine production	13	12	0	1	0	31	45	0.3476	0.90302	3	4
GOTERM	anion transmembrane transporter activity	12	12	0	0	0	59	109	0.3455	0.903283	3	4
Ingenuity	T.Cell.Receptor.Signaling	34	33	0	1	0	50	66	0.6073	0.903315	8	8
PANTHER_BIOLOGICAL_PROCESS	Protein_disulfide-isomerase_reaction	17	17	0	0	0	39	43	0.4264	0.903334	4	5
GOTERM	response to ethanol	60	59	0	0	1	17	65	0.2797	0.903405	15	17
GOTERM	negative regulation of macrophage derived foam cell differentiation	12	12	0	0	0	40	59	0.3501	0.903479	3	4
PANTHER_BIOLOGICAL_PROCESS	Sex_determination	14	9	2	3	0	31	31	0.1621	0.903505	2	4
GOTERM	induction of an organ	12	12	0	0	0	8	36	0.3492	0.903585	3	4
GOTERM	fatty acid beta-oxidation	20	19	0	0	1	29	55	0.3287	0.90363	5	6
GOTERM	mitotic chromosome condensation	12	12	0	0	0	39	57	0.3373	0.903718	3	4
GOTERM	learning or memory	30	26	0	4	0	29	101	0.3105	0.903758	7	8
GOTERM	cell leading edge	13	12	0	1	0	64	82	0.3496	0.90386	3	4
GOTERM	induction of apoptosis via death domain receptors	14	12	1	1	0	21	36	0.3434	0.903882	3	4
PANTHER_BIOLOGICAL_PROCESS	Protein_phosphorylation	660	557	58	23	22	58	111	0.4483	0.903902	139	140
Ingenuity	Serotonin.Receptor.Signaling	14	14	0	0	0	20	48	0.7132	0.904035	4	3
PANTHER_BIOLOGICAL_PROCESS	Protein_methylation	10	10	0	0	0	38	44	0.4689	0.904133	3	3
GOTERM	response to light stimulus	12	12	0	0	0	6	31	0.3476	0.904195	3	4
GOTERM	DNA metabolic process	20	19	0	1	0	18	30	0.3247	0.904382	5	6
GOTERM	vesicle docking during exocytosis	19	19	0	0	0	63	154	0.325	0.904805	5	6
GOTERM	cholesterol transporter activity	12	12	0	0	0	24	35	0.3461	0.905195	3	4
KEGG	KEGG_CIRCADIAN_RHYTHM_MAMMAL	13	13	0	0	0	36	56	0.4229	0.905212	3	4
PANTHER_BIOLOGICAL_PROCESS	Cell_adhesion-mediated_signaling	379	262	19	13	85	50	161	0.4917	0.905269	66	66
GOTERM	cellular response to insulin stimulus	37	37	0	0	0	42	92	0.3066	0.905348	9	11
REACTOME	TRANSMISSION_ACROSS_CHEMICAL_SYNAPSES	130	121	0	6	3	81	146	0.4635	0.905795	30	31
KEGG	KEGG_APOPTOSIS	88	78	3	5	2	39	56	0.4894	0.905838	20	20
BIOCARTA	P53_PATHWAY	16	16	0	0	0	13	51	0.9329	0.905886	4	2
REACTOME	PYRIMIDINE_CATABOLISM	10	10	0	0	0	38	114	0.075	0.905939	3	5
GOTERM	proteasome core complex	14	12	2	0	0	15	22	0.3464	0.905959	3	4
KEGG	KEGG_ADIPOCYTOKINE_SIGNALING_PATHWAY	67	63	1	3	0	39	64	0.5174	0.906231	16	16
PANTHER_BIOLOGICAL_PROCESS	Oncogenesis	182	143	25	12	2	36	76	0.4373	0.906297	36	37
GOTERM	mitochondrial ATP synthesis coupled proton transport	14	12	2	0	0	8	10	0.3488	0.906591	3	4
PANTHER_BIOLOGICAL_PROCESS	tRNA_metabolism	42	39	2	0	1	20	26	0.5214	0.906856	10	10
PANTHER_BIOLOGICAL_PROCESS	Cell_adhesion	622	442	54	23	103	46	160	0.422	0.907168	111	112
KEGG	KEGG_PRIMARY_BILE_ACID_BIOSYNTHESIS	16	16	0	0	0	28	48	0.5947	0.907293	4	4
GOTERM	hormone binding	13	12	0	1	0	18	65	0.3478	0.908469	3	4
GOTERM	insulin receptor substrate binding	12	12	0	0	0	89	109	0.3539	0.908566	3	4
Panther	Endogenous_cannabinoid_signaling	2	2	0	0	0	46	46	0.4395	0.909419	1	1
PANTHER_BIOLOGICAL_PROCESS	Mitochondrial_transport	27	23	2	1	1	20	73	0.5315	0.90943	6	6
REACTOME	AUTODEGRADATION_OF_CDH1_BY_CDH1_APC	57	54	2	1	0	18	30	0.104	0.909734	14	18
GOTERM	histone H2A acetylation	12	12	0	0	0	28	49	0.3557	0.909841	3	4
GOTERM	leukotriene biosynthetic process	19	19	0	0	0	22	43	0.3318	0.9099	5	6
KEGG	KEGG_PHENYLALANINE_METABOLISM	18	15	0	2	1	21	30	0.547	0.909917	4	4
REACTOME	FACILITATIVE_NA_INDEPENDENT_GLUCOSE_TRANSPORTERS	12	11	0	0	1	29	45	0.5448	0.909953	3	3
GOTERM	forebrain development	51	48	1	2	0	25	61	0.3016	0.910056	12	14
GOTERM	axon terminus	12	12	0	0	0	38	67	0.3487	0.910074	3	4
GOTERM	regulation of cell migration	28	26	0	2	0	57	103	0.3263	0.910216	7	8
GOTERM	late endosome	41	37	0	4	0	27	41	0.3126	0.910328	9	11
BIOCARTA	LAIR_PATHWAY	17	16	1	0	0	42	44	0.9404	0.910526	4	2
PANTHER_MOLECULAR_FUNCTION	CREB_transcription_factor	18	16	2	0	0	50	58	0.3682	0.910589	4	5
PANTHER_MOLECULAR_FUNCTION	Other_isomerase	91	59	29	3	0	24	34	0.2019	0.910628	15	18
GOTERM	gastrulation with mouth forming second	21	19	0	1	1	56	104	0.3393	0.910773	5	6
GOTERM	cation transmembrane transporter activity	19	19	0	0	0	36	56	0.3408	0.911364	5	6
PANTHER_BIOLOGICAL_PROCESS	Asymmetric_protein_localization	20	18	1	1	0	82	114	0.482	0.912075	5	5
GOTERM	cation transport	67	60	1	3	3	53	96	0.3146	0.912378	15	17
Panther	Ionotropic_glutamate_receptor_pathway	36	34	0	1	1	76	159	0.6413	0.912642	9	8
Panther	Angiotensin_II-stimulated_signaling_through_G_proteins_and_beta-arrestin	5	5	0	0	0	12	36	0.7585	0.912703	1	1
Ingenuity	TGF-beta.Signaling	30	29	0	1	0	46	67	0.6106	0.912987	7	7
GOTERM	protein C-terminus binding	136	128	1	6	1	35	92	0.296	0.913271	32	35
GOTERM	transferase activity, transferring glycosyl groups	151	143	1	5	2	32	81	0.2903	0.91333	36	39
PANTHER_BIOLOGICAL_PROCESS	DNA_degradation	12	9	2	1	0	22	21	0.7001	0.913363	2	2
GOTERM	female gamete generation	15	12	0	3	0	21	64	0.3567	0.913378	3	4
GOTERM	positive regulation of multicellular organism growth	24	23	0	0	1	24	63	0.3428	0.913635	6	7
PANTHER_BIOLOGICAL_PROCESS	Immunity_and_defense	296	225	47	7	17	28	56	0.5977	0.913683	56	55
GOTERM	brush border	20	19	1	0	0	29	45	0.3389	0.914118	5	6
GOTERM	protein targeting to mitochondrion	25	23	1	1	0	15	18	0.3435	0.914138	6	7
REACTOME	SLC_MEDIATED_TRANSMEMBRANE_TRANSPORT	169	157	1	5	6	42	69	0.4666	0.91426	39	40
GOTERM	proteasome complex	56	52	2	1	1	20	39	0.3032	0.914346	13	15
GOTERM	cAMP-dependent protein kinase regulator activity	16	16	0	0	0	23	78	0.3515	0.914398	4	5
GOTERM	protein methyltransferase activity	12	12	0	0	0	19	28	0.3551	0.914418	3	4
Panther	Axon_guidance_mediated_by_Slit/Robo	11	11	0	0	0	174	311	0.2887	0.91448	3	4
GOTERM	single-stranded DNA binding	49	48	0	1	0	24	49	0.3053	0.914625	12	14
BIOCARTA	RB_PATHWAY	13	13	0	0	0	19	51	0.2117	0.914719	3	5
GOTERM	nucleoplasm	451	421	5	8	17	30	49	0.2864	0.914998	105	110
GOTERM	positive regulation of cell cycle	13	12	0	1	0	11	26	0.358	0.915284	3	4
PANTHER_BIOLOGICAL_PROCESS	Proteolysis	960	701	128	26	105	28	63	0.4015	0.915507	175	177
GOTERM	negative regulation of JNK cascade	12	12	0	0	0	24	98	0.3556	0.915658	3	4
GOTERM	single-stranded RNA binding	14	12	0	2	0	30	113	0.3581	0.915862	3	4
Ingenuity	NRF2-mediated.Oxidative.Stress.Response	51	50	0	1	0	29	54	0.6182	0.915998	13	12
Ingenuity	Protein.Ubiquitination.Pathway	24	21	2	1	0	11	22	0.6374	0.916431	5	5
GOTERM	myelination	30	30	0	0	0	26	65	0.3281	0.916654	8	9
GOTERM	positive regulation of gene-specific transcription	36	34	1	1	0	36	49	0.3326	0.917851	9	10
BIOCARTA	EPONFKB_PATHWAY	11	11	0	0	0	14	41	0.958	0.918502	3	1
Ingenuity	PPARa.RXRa.Activation	52	49	1	2	0	52	67	0.7156	0.919023	12	11
PANTHER_MOLECULAR_FUNCTION	Cation_transporter	118	103	6	5	4	37	70	0.1892	0.919276	26	30
GOTERM	mitochondrial respiratory chain complex I assembly	10	9	0	1	0	8	23	0.3941	0.919281	2	3
PANTHER_BIOLOGICAL_PROCESS	Ion_transport	44	41	1	1	1	23	55	0.4521	0.919913	10	11
GOTERM	insoluble fraction	35	34	0	1	0	41	124	0.3386	0.92089	9	10
REACTOME	SIGNALING_BY_ROBO_RECEPTOR	32	31	0	1	0	122	177	0.1286	0.920922	8	11
GOTERM	negative regulation of neuron apoptosis	45	45	0	0	0	30	74	0.3323	0.921107	11	13
GOTERM	RNA binding	598	525	20	29	24	23	50	0.2939	0.92128	131	136
Panther	Salvage_pyrimidine_ribonucleotides	6	5	0	1	0	20	54	0.7652	0.921478	1	1
PANTHER_MOLECULAR_FUNCTION	ATP_synthase	20	16	3	1	0	15	30	0.3672	0.922008	4	5
BIOCARTA	TH1TH2_PATHWAY	19	16	2	1	0	25	30	0.1812	0.922446	4	6
REACTOME	PLATELET_ACTIVATION	167	152	3	6	6	39	78	0.1072	0.922507	38	45
GOTERM	mitochondrial proton-transporting ATP synthase complex	18	16	2	0	0	8	9	0.3629	0.92302	4	5
PANTHER_BIOLOGICAL_PROCESS	Small_molecule_transport	134	115	5	5	9	31	51	0.416	0.923782	29	30
KEGG	KEGG_BASAL_CELL_CARCINOMA	55	52	0	0	3	24	51	0.5496	0.923986	13	13
BIOCARTA	NO1_PATHWAY	31	30	1	0	0	43	137	0.1958	0.924029	8	10
GOTERM	calcium ion-dependent exocytosis	10	9	1	0	0	51	189	0.3952	0.924115	2	3
GOTERM	phospholipase inhibitor activity	10	9	1	0	0	18	25	0.396	0.924145	2	3
GOTERM	oxidoreductase activity, acting on paired donors, with incorporation or reduction of molecular oxygen	16	16	0	0	0	28	42	0.3633	0.924217	4	5
GOTERM	protein dimerization activity	86	83	2	1	0	32	73	0.3235	0.924491	21	23
GOTERM	positive regulation of calcium ion transport	9	9	0	0	0	24	45	0.3908	0.924829	2	3
GOTERM	chromatin remodeling complex	11	9	0	2	0	40	89	0.4021	0.924833	2	3
Panther	p53_pathway	59	55	0	1	3	21	42	0.7507	0.924894	14	12
GOTERM	ribonuclease P activity	10	9	1	0	0	9	14	0.3976	0.92546	2	3
GOTERM	positive regulation of cell-matrix adhesion	10	9	0	1	0	77	253	0.3977	0.925478	2	3
GOTERM	translation regulator activity	16	16	0	0	0	7	31	0.3717	0.925717	4	5
Panther	Ras_Pathway	14	13	0	1	0	85	144	0.8716	0.925847	3	2
REACTOME	TRIACYLGLYCERIDE_BIOSYNTHESIS	14	12	1	1	0	44	62	0.6133	0.926106	3	3
Panther	GABA-B_receptor_II_signaling	9	9	0	0	0	149	158	0.6965	0.926146	2	2
Panther	Inflammation_mediated_by_chemokine_and_cytokine_signaling_pathway	98	85	1	3	9	18	64	0.82	0.926454	21	18
PANTHER_BIOLOGICAL_PROCESS	Peroxisome_transport	14	14	0	0	0	30	51	0.4798	0.926868	4	4
REACTOME	GAP_JUNCTION_TRAFFICKING	28	24	0	1	3	10	33	0.5734	0.927055	6	6
BIOCARTA	CARM1_PATHWAY	13	13	0	0	0	97	97	0.2043	0.92709	3	5
BIOCARTA	NUCLEARRS_PATHWAY	15	13	1	0	1	57	58	0.2035	0.927247	3	5
REACTOME	PHOSPHORYLATION_OF_CD3_AND_TCR_ZETA_CHAINS	26	8	17	0	1	33	57	0.6349	0.927361	2	2
GOTERM	Rac GTPase binding	11	9	0	2	0	32	107	0.3988	0.927398	2	3
REACTOME	OTHER_SEMAPHORIN_INTERACTIONS	16	15	0	1	0	131	187	0.1453	0.927402	4	6
BIOCARTA	EPO_PATHWAY	19	17	0	1	1	24	45	0.9546	0.927494	4	2
GOTERM	negative regulation of translation	16	16	0	0	0	38	80	0.3681	0.92775	4	5
GOTERM	insulin-like growth factor receptor signaling pathway	9	9	0	0	0	71	123	0.3953	0.927851	2	3
GOTERM	caspase inhibitor activity	10	9	0	1	0	7	37	0.4004	0.928214	2	3
REACTOME	MYOGENESSIS	29	27	0	0	2	84	168	0.1161	0.928294	7	10
GOTERM	response to zinc ion	16	16	0	0	0	25	30	0.3711	0.92843	4	5
GOTERM	I-kappaB phosphorylation	11	9	0	2	0	41	89	0.396	0.928702	2	3
Ingenuity	Coagulation.System	28	24	0	2	2	17	41	0.7579	0.928702	6	5
GOTERM	telomere maintenance via telomerase	10	9	0	1	0	42	55	0.3968	0.928745	2	3
REACTOME	SIGNALLING_TO_RAS	26	24	0	0	2	48	55	0.5754	0.929076	6	6
GOTERM	catalytic activity	122	110	3	6	3	29	92	0.3126	0.929227	28	30
GOTERM	oxaloacetate metabolic process	10	9	0	0	1	27	63	0.4007	0.929354	2	3
PANTHER_BIOLOGICAL_PROCESS	Detoxification	71	56	7	0	8	16	38	0.6736	0.92962	14	13
REACTOME	MITOTIC_PROMETAPHASE	92	88	0	4	0	33	60	0.5397	0.929751	22	22
GOTERM	histone H3-K4 methylation	9	9	0	0	0	28	32	0.4007	0.929847	2	3
Panther	Toll_receptor_signaling_pathway	30	27	0	3	0	16	21	0.848	0.929864	7	5
REACTOME	ACTIVATION_OF_BH3_ONLY_PROTEINS	16	16	0	0	0	28	43	0.5922	0.929904	4	4
REACTOME	STRIATED_MUSCLE_CONTRACTION	31	28	0	1	2	20	43	0.5659	0.930061	7	7
REACTOME	TRANSCRIPTION_OF_THE_HIV_GENOME	59	56	2	1	0	20	40	0.5491	0.930088	14	14
REACTOME	TRANSMEMBRANE_TRANSPORT_OF_SMALL_MOLECULES	218	204	1	6	7	42	66	0.5211	0.930273	51	51
REACTOME	DOWNSTREAM_SIGNALING_OF_ACTIVATED_FGFR	43	40	0	1	2	44	55	0.5583	0.930323	10	10
Panther	FAS_signaling_pathway	22	22	0	0	0	50	69	0.6764	0.930349	6	5
GOTERM	DNA-directed DNA polymerase activity	32	27	2	2	1	34	49	0.3507	0.930366	7	8
REACTOME	AMINE_COMPOUND_SLC_TRANSPORTERS	29	24	1	1	3	42	65	0.5754	0.931056	6	6
REACTOME	RETROGRADE_NEUROTROPHIN_SIGNALLING	12	12	0	0	0	52	66	0.606	0.931152	3	3
Panther	Pyrimidine_Metabolism	6	6	0	0	0	27	160	0.8319	0.931734	2	1
PANTHER_MOLECULAR_FUNCTION	Annexin	71	64	6	1	0	56	108	0.3252	0.931913	16	18
REACTOME	LAGGING_STRAND_SYNTHESIS	20	19	0	1	0	34	56	0.5359	0.932357	5	5
GOTERM	metabolic process	483	416	9	22	36	30	60	0.3156	0.932452	104	108
REACTOME	EGFR_DOWNREGULATION	24	23	0	1	0	73	77	0.5295	0.93255	6	6
REACTOME	DOWNSTREAM_EVENTS_IN_GPCR_SIGNALING	448	397	2	18	31	17	70	0.5206	0.932597	99	99
PANTHER_BIOLOGICAL_PROCESS	Fertilization	41	31	9	0	1	45	56	0.6814	0.932985	8	7
GOTERM	p53 binding	21	20	0	1	0	41	60	0.3815	0.933029	5	6
REACTOME	CREB_PHOPHORYLATION_THROUGH_THE_ACTIVATION_OF_RAS	26	24	0	2	0	68	120	0.1189	0.933146	6	9
REACTOME	FRS2_MEDIATED_ACTIVATION	16	16	0	0	0	59	70	0.5896	0.933204	4	4
Ingenuity	Aryl.Hydrocarbon.Receptor.Signaling	52	49	0	2	1	33	62	0.7102	0.933245	12	11
PANTHER_BIOLOGICAL_PROCESS	Blood_circulation_and_gas_exchange	29	22	1	0	6	13	40	0.6742	0.933446	6	5
GOTERM	receptor-mediated endocytosis	41	39	1	0	1	27	102	0.3813	0.934094	10	11
REACTOME	ASSOCIATION_OF_LICENSING_FACTORS_WITH_THE_PREREPLICATIVE_COMPLEX	12	12	0	0	0	28	41	0.6114	0.934122	3	3
GOTERM	calcium ion transport	115	108	0	4	3	65	138	0.3641	0.93414	27	29
GOTERM	cell redox homeostasis	66	61	1	3	1	26	38	0.3433	0.934268	15	17
GOTERM	JNK cascade	33	31	0	2	0	36	116	0.3677	0.934414	8	9
REACTOME	SHC_MEDIATED_SIGNALLING	12	12	0	0	0	40	55	0.5981	0.934585	3	3
GOTERM	phospholipid metabolic process	31	27	1	0	3	20	36	0.357	0.934626	7	8
GOTERM	NF-kappaB binding	14	13	0	1	0	41	101	0.4277	0.934958	3	4
PANTHER_BIOLOGICAL_PROCESS	Determination_of_dorsal/ventral_axis	16	14	0	2	0	50	165	0.4727	0.935013	4	4
GOTERM	protein tyrosine/serine/threonine phosphatase activity	31	31	0	0	0	34	67	0.3701	0.935064	8	9
GOTERM	phospholipid transport	18	17	0	1	0	157	169	0.4179	0.935132	4	5
REACTOME	REV_MEDIATED_NUCLEAR_EXPORT_OF_HIV1_RNA	31	31	0	0	0	44	54	0.5374	0.935146	8	8
GOTERM	antigen processing and presentation	32	20	9	0	3	7	24	0.3853	0.935182	5	6
GOTERM	positive regulation of osteoblast differentiation	24	24	0	0	0	55	81	0.3996	0.935278	6	7
GOTERM	nucleolus	699	615	8	45	31	25	49	0.344	0.935361	154	157
GOTERM	mitochondrial ribosome	17	17	0	0	0	8	11	0.4213	0.935427	4	5
GOTERM	sensory perception of sound	91	85	2	3	1	51	134	0.365	0.935443	21	23
REACTOME	INTEGRIN_CELL_SURFACE_INTERACTIONS	81	74	1	0	6	58	83	0.4965	0.93546	19	19
GOTERM	inflammatory response	228	198	9	5	16	15	43	0.3625	0.935552	50	52
GOTERM	motor activity	64	61	0	1	2	62	123	0.3412	0.935598	15	17
GOTERM	substrate-specific transmembrane transporter activity	15	13	0	0	2	31	68	0.4111	0.935629	3	4
GOTERM	T cell differentiation	21	20	0	0	1	41	57	0.388	0.935657	5	6
GOTERM	response to starvation	10	9	0	1	0	15	56	0.4089	0.935769	2	3
GOTERM	cell projection organization	25	24	0	1	0	46	121	0.3975	0.935862	6	7
REACTOME	CD28_DEPENDENT_PI3K_AKT_SIGNALING	19	19	0	0	0	55	92	0.5367	0.935937	5	5
GOTERM	GPI anchor biosynthetic process	21	20	0	1	0	23	35	0.3825	0.935959	5	6
PANTHER_BIOLOGICAL_PROCESS	Embryogenesis	141	122	9	6	4	24	88	0.4122	0.935959	31	32
GOTERM	intracellular	1911	1447	87	83	294	26	66	0.3142	0.935977	362	363
GOTERM	helicase activity	112	99	3	6	4	45	73	0.3293	0.936095	25	27
GOTERM	signal transducer activity	289	268	1	8	12	36	81	0.3439	0.936171	67	70
GOTERM	cytoskeleton	687	606	12	34	35	49	97	0.3032	0.936183	152	156
GOTERM	regulation of protein metabolic process	45	42	0	3	0	44	62	0.3501	0.936288	11	12
PANTHER_BIOLOGICAL_PROCESS	Other_amino_acid_metabolism	30	26	3	0	1	25	46	0.6708	0.936289	7	6
GOTERM	GTPase activator activity	160	143	6	9	2	83	122	0.3646	0.936341	36	38
REACTOME	CELL_CYCLE_MITOTIC	306	284	4	9	9	30	49	0.5084	0.936341	71	71
GOTERM	hydrolase activity, hydrolyzing O-glycosyl compounds	22	17	2	2	1	43	68	0.4201	0.936365	4	5
GOTERM	heat shock protein binding	62	61	0	1	0	23	54	0.3513	0.936505	15	17
REACTOME	TRKA_SIGNALLING_FROM_THE_PLASMA_MEMBRANE	103	100	0	1	2	58	104	0.5379	0.936509	25	25
GOTERM	visual learning	25	24	0	1	0	38	105	0.3825	0.93653	6	7
Panther	Heterotrimeric_G-protein_signaling_pathway-rod_outer_segment_phototransduction	26	23	0	3	0	39	63	0.8624	0.936531	6	4
GOTERM	ER overload response	9	9	0	0	0	19	50	0.4071	0.936658	2	3
Panther	Pyruvate_metabolism	11	11	0	0	0	50	75	0.8005	0.936677	3	2
GOTERM	protein amino acid O-linked glycosylation	18	17	0	1	0	46	77	0.4257	0.936764	4	5
GOTERM	collagen	22	17	2	1	2	148	140	0.4265	0.936767	4	5
GOTERM	Rho GTPase binding	10	9	0	1	0	48	85	0.4071	0.936799	2	3
GOTERM	NLS-bearing substrate import into nucleus	13	13	0	0	0	71	120	0.4149	0.936819	3	4
GOTERM	protein amino acid phosphorylation	488	453	4	20	11	55	102	0.3272	0.936883	113	117
GOTERM	peptide hormone binding	20	20	0	0	0	16	62	0.3865	0.936896	5	6
GOTERM	male gonad development	36	32	1	3	0	25	36	0.4047	0.936983	8	9
GOTERM	endocrine pancreas development	17	17	0	0	0	18	52	0.4238	0.937029	4	5
GOTERM	tissue regeneration	20	20	0	0	0	26	46	0.3771	0.937122	5	6
GOTERM	transcription factor binding	148	135	1	9	3	35	74	0.3523	0.937167	34	36
GOTERM	blood coagulation	70	61	0	3	6	28	51	0.3469	0.937202	15	17
GOTERM	positive regulation of cell division	37	35	0	1	1	23	50	0.3716	0.937205	9	10
GOTERM	regulation of angiogenesis	17	17	0	0	0	20	43	0.4209	0.937281	4	5
GOTERM	NAD+ ADP-ribosyltransferase activity	26	24	0	0	2	35	51	0.3921	0.937332	6	7
GOTERM	DNA recombination	56	50	4	2	0	33	63	0.3632	0.937343	13	14
GOTERM	cell surface	200	185	4	8	3	31	86	0.3431	0.937528	46	49
GOTERM	positive regulation of endothelial cell proliferation	24	24	0	0	0	15	81	0.3944	0.937548	6	7
GOTERM	mitochondrial nucleoid	30	28	0	1	1	20	32	0.4027	0.937555	7	8
REACTOME	SYNTHESIS_OF_BILE_ACIDS_AND_BILE_SALTS	19	19	0	0	0	32	50	0.5345	0.937647	5	5
GOTERM	negative regulation of neuron differentiation	29	27	1	1	0	6	73	0.364	0.93768	7	8
GOTERM	BMP signaling pathway	42	39	0	3	0	50	70	0.3708	0.937743	10	11
GOTERM	negative regulation of proteolysis	10	9	0	1	0	20	53	0.4036	0.937757	2	3
GOTERM	carbonate dehydratase activity	16	13	0	2	1	10	26	0.4165	0.937833	3	4
GOTERM	death receptor binding	10	9	0	1	0	17	25	0.4095	0.937882	2	3
GOTERM	chromosome, telomeric region	24	24	0	0	0	47	65	0.3872	0.937893	6	7
REACTOME	VPR_MEDIATED_NUCLEAR_IMPORT_OF_PICS	31	31	0	0	0	47	55	0.5344	0.937895	8	8
GOTERM	2-oxoglutarate metabolic process	15	13	0	1	1	24	45	0.4208	0.93791	3	4
GOTERM	spliceosome assembly	19	17	2	0	0	18	38	0.4248	0.937932	4	5
GOTERM	response to toxin	49	47	0	2	0	35	54	0.3927	0.93796	12	13
GOTERM	transcription from RNA polymerase III promoter	13	13	0	0	0	19	24	0.4088	0.938047	3	4
GOTERM	microtubule cytoskeleton organization	40	35	2	2	1	54	93	0.3804	0.938057	9	10
REACTOME	INTRINSIC_PATHWAY	17	13	1	2	1	20	34	0.0751	0.93807	3	6
GOTERM	neuron projection morphogenesis	15	13	0	2	0	81	89	0.4131	0.938079	3	4
GOTERM	nuclear chromatin	14	13	1	0	0	16	22	0.4136	0.93818	3	4
GOTERM	MLL1 complex	27	24	0	3	0	31	51	0.3904	0.938241	6	7
GOTERM	NADH dehydrogenase activity	14	13	1	0	0	12	16	0.4226	0.938319	3	4
GOTERM	cytoskeletal protein binding	40	40	0	0	0	63	98	0.4107	0.938319	10	11
GOTERM	organ regeneration	25	24	0	1	0	18	49	0.3938	0.93833	6	7
GOTERM	cholesterol catabolic process	10	10	0	0	0	27	54	0.4685	0.938349	3	3
GOTERM	terminal button	23	21	0	2	0	41	160	0.4292	0.938355	5	6
REACTOME	LATE_PHASE_OF_HIV_LIFE_CYCLE	90	87	2	1	0	31	45	0.5166	0.938442	22	22
GOTERM	autophagic vacuole	10	10	0	0	0	22	76	0.4708	0.938445	3	3
GOTERM	positive regulation of protein secretion	13	13	0	0	0	23	47	0.4115	0.938465	3	4
PANTHER_BIOLOGICAL_PROCESS	Other_transport	61	52	4	1	4	24	43	0.6758	0.938475	13	12
GOTERM	microtubule motor activity	76	72	1	2	1	62	116	0.3273	0.938545	18	20
GOTERM	regulation of gene expression	34	32	1	1	0	26	57	0.4074	0.9386	8	9
GOTERM	hydrolase activity	960	830	22	36	72	32	77	0.3306	0.938636	208	211
GOTERM	MHC class I protein complex	22	13	8	0	1	7	9	0.4246	0.938644	3	4
GOTERM	glycosaminoglycan binding	14	13	0	1	0	44	120	0.4206	0.938669	3	4
GOTERM	transforming growth factor beta receptor signaling pathway	54	51	0	3	0	37	68	0.3899	0.938675	13	14
GOTERM	anti-apoptosis	180	172	4	4	0	20	45	0.3809	0.938687	43	45
GOTERM	vitamin D receptor binding	15	13	0	2	0	25	41	0.4202	0.938748	3	4
GOTERM	ATPase binding	14	14	0	0	0	26	39	0.4817	0.938788	4	4
GOTERM	autophagic vacuole membrane	13	13	0	0	0	12	12	0.4215	0.93888	3	4
GOTERM	internal side of plasma membrane	16	13	0	3	0	17	57	0.4241	0.938929	3	4
GOTERM	protein-chromophore linkage	16	13	2	1	0	36	70	0.422	0.938935	3	4
GOTERM	cholesterol efflux	20	17	1	0	2	26	39	0.4257	0.938936	4	5
GOTERM	cholesterol biosynthetic process	25	21	0	3	1	24	31	0.43	0.938942	5	6
GOTERM	holo TFIIH complex	11	10	1	0	0	35	53	0.4669	0.93908	3	3
GOTERM	body fluid secretion	10	10	0	0	0	13	21	0.4735	0.939094	3	3
GOTERM	response to virus	116	96	4	2	14	16	32	0.3558	0.939098	24	26
GOTERM	complement activation, classical pathway	29	21	3	0	5	36	38	0.433	0.939116	5	6
GOTERM	cAMP binding	14	13	0	1	0	89	132	0.4205	0.93923	3	4
PANTHER_BIOLOGICAL_PROCESS	Protein_targeting_and_localization	104	55	47	1	1	57	140	0.6446	0.939416	14	13
GOTERM	replication fork	10	10	0	0	0	30	45	0.4745	0.93959	3	3
GOTERM	negative regulation of cell proliferation	272	255	6	6	5	25	65	0.371	0.939641	64	66
PANTHER_BIOLOGICAL_PROCESS	Non-vertebrate_process	20	14	5	1	0	23	34	0.7133	0.939677	4	3
GOTERM	negative regulation of axonogenesis	14	14	0	0	0	40	81	0.4792	0.939693	4	4
GOTERM	response to pain	10	10	0	0	0	41	88	0.4635	0.939755	3	3
BIOCARTA	DC_PATHWAY	22	19	0	1	2	7	11	0.1744	0.93977	5	7
GOTERM	blood vessel development	37	33	0	4	0	26	62	0.4442	0.939809	8	9
GOTERM	negative regulation of cell differentiation	19	17	1	1	0	10	38	0.4261	0.939936	4	5
GOTERM	nucleotide metabolic process	26	25	0	0	1	23	95	0.4336	0.93994	6	7
GOTERM	positive regulation of mitosis	19	17	1	0	1	26	44	0.4288	0.939975	4	5
GOTERM	filopodium assembly	15	14	0	1	0	99	148	0.4718	0.939999	4	4
GOTERM	protein import into nucleus, translocation	18	17	1	0	0	19	28	0.4286	0.940016	4	5
GOTERM	condensed nuclear chromosome	24	21	0	3	0	21	51	0.432	0.940106	5	6
GOTERM	calcium-dependent cysteine-type endopeptidase activity	16	14	0	1	1	46	55	0.4796	0.940155	4	4
GOTERM	retinoic acid receptor signaling pathway	10	10	0	0	0	51	59	0.4752	0.940157	3	3
GOTERM	release of cytochrome c from mitochondria	21	21	0	0	0	12	33	0.436	0.940167	5	6
Panther	Heterotrimeric_G-protein_signaling_pathway-Gi_alpha_and_Gs_alpha_mediated_pathway	82	76	0	4	2	23	91	0.8175	0.940217	19	16
GOTERM	phototransduction	23	21	1	1	0	14	24	0.4367	0.940268	5	6
GOTERM	sensory perception	14	13	0	1	0	21	47	0.4232	0.940294	3	4
GOTERM	glutamine metabolic process	15	14	0	1	0	33	47	0.4791	0.940333	4	4
GOTERM	adult walking behavior	21	21	0	0	0	102	175	0.4357	0.940403	5	6
GOTERM	regulation of axonogenesis	14	14	0	0	0	26	71	0.4732	0.94041	4	4
GOTERM	peptide hormone processing	11	10	0	1	0	82	132	0.4713	0.940464	3	3
GOTERM	microtubule	237	221	4	9	3	38	89	0.4075	0.940475	55	57
GOTERM	endopeptidase activity	14	14	0	0	0	25	57	0.4806	0.940606	4	4
GOTERM	protein kinase C binding	22	21	0	1	0	32	97	0.4275	0.940673	5	6
GOTERM	low-density lipoprotein particle	13	10	1	1	1	13	39	0.4741	0.940689	3	3
GOTERM	protein K11-linked ubiquitination	14	14	0	0	0	28	37	0.4745	0.94073	4	4
GOTERM	homophilic cell adhesion	139	82	0	5	52	65	201	0.3948	0.940901	21	22
REACTOME	TOLL_LIKE_RECEPTOR_3_CASCADE	59	55	0	4	0	33	61	0.5133	0.941113	14	14
GOTERM	FAD binding	71	64	1	3	3	38	67	0.4364	0.941172	16	17
GOTERM	protein kinase inhibitor activity	22	21	1	0	0	17	49	0.4401	0.941223	5	6
GOTERM	negative regulation of cell cycle	38	37	0	1	0	28	70	0.4527	0.941259	9	10
GOTERM	mRNA processing	246	225	12	7	2	22	49	0.4001	0.941452	56	58
GOTERM	beta-catenin binding	37	33	0	4	0	90	150	0.4457	0.941466	8	9
GOTERM	regulation of protein catabolic process	10	10	0	0	0	49	126	0.4783	0.941475	3	3
GOTERM	amino acid binding	16	14	1	1	0	22	49	0.4831	0.941528	4	4
PANTHER_MOLECULAR_FUNCTION	Cadherin	111	55	2	3	51	65	188	0.3868	0.941555	14	15
GOTERM	COPI coating of Golgi vesicle	10	10	0	0	0	29	41	0.4731	0.94167	3	3
BIOCARTA	CYTOKINE_PATHWAY	21	18	2	0	1	5	17	0.9631	0.941783	5	2
GOTERM	biological_process	630	509	33	42	46	22	61	0.3662	0.941918	127	130
GOTERM	double-stranded RNA binding	32	29	0	3	0	46	84	0.4465	0.941922	7	8
GOTERM	transforming growth factor beta receptor binding	10	10	0	0	0	43	67	0.4709	0.941961	3	3
GOTERM	platelet alpha granule lumen	41	36	0	3	2	25	53	0.4198	0.942023	9	10
REACTOME	REGULATION_OF_INSULIN_SECRETION_BY_GLUCAGON_LIKE_PEPTIDE_1	61	59	0	0	2	75	111	0.5152	0.94209	15	15
GOTERM	response to heat	45	41	3	0	1	14	38	0.4449	0.942098	10	11
GOTERM	face morphogenesis	10	10	0	0	0	62	88	0.4724	0.942138	3	3
GOTERM	water transport	16	14	0	1	1	13	16	0.4819	0.942218	4	4
GOTERM	nuclear chromosome	24	21	1	2	0	28	38	0.4291	0.94223	5	6
GOTERM	phosphoinositide phospholipase C activity	25	25	0	0	0	40	133	0.4336	0.942255	6	7
GOTERM	positive regulation of epithelial cell proliferation	36	33	0	2	1	33	92	0.4404	0.942272	8	9
GOTERM	regulation of vasoconstriction	15	14	0	1	0	34	106	0.4884	0.942374	4	4
GOTERM	kinesin complex	14	14	0	0	0	40	53	0.4808	0.942492	4	4
PANTHER_MOLECULAR_FUNCTION	Ubiquitin-protein_ligase	253	183	54	6	10	33	79	0.3651	0.942504	46	48
REACTOME	P53_INDEPENDENT_DNA_DAMAGE_RESPONSE	43	40	2	1	0	16	25	0.1019	0.942609	10	14
GOTERM	positive regulation of vasoconstriction	14	14	0	0	0	24	43	0.4858	0.942646	4	4
REACTOME	G_PROTEIN_BETA_GAMMA_SIGNALLING	28	27	0	0	1	53	87	0.5358	0.942728	7	7
PANTHER_MOLECULAR_FUNCTION	Neuropeptide	22	21	0	0	1	6	9	0.4277	0.94301	5	6
Panther	Gamma-aminobutyric_acid_synthesis	5	5	0	0	0	44	73	0.7587	0.943059	1	1
GOTERM	melanosome	87	83	2	0	2	28	43	0.4181	0.943063	21	22
GOTERM	smooth muscle contraction	14	14	0	0	0	29	190	0.4819	0.943238	4	4
GOTERM	histone-lysine N-methyltransferase activity	22	21	1	0	0	68	122	0.4308	0.943272	5	6
GOTERM	acyl-CoA binding	15	14	0	0	1	24	48	0.4828	0.943333	4	4
GOTERM	somitogenesis	30	29	0	0	1	26	53	0.4456	0.943366	7	8
GOTERM	protein kinase C activity	14	14	0	0	0	143	195	0.4756	0.943416	4	4
GOTERM	UV protection	10	10	0	0	0	25	22	0.4745	0.943464	3	3
GOTERM	phosphatidylinositol-3,4,5-trisphosphate binding	15	14	0	1	0	52	65	0.4725	0.943537	4	4
GOTERM	phosphatidylinositol-3,4-bisphosphate binding	10	10	0	0	0	35	51	0.4766	0.943726	3	3
PANTHER_BIOLOGICAL_PROCESS	Blood_clotting	92	69	10	2	11	16	42	0.6797	0.94375	17	16
GOTERM	large ribosomal subunit	11	10	0	1	0	9	19	0.4796	0.943751	3	3
GOTERM	hair follicle morphogenesis	18	14	0	3	1	15	56	0.4685	0.94381	4	4
GOTERM	hindbrain development	14	14	0	0	0	9	47	0.4767	0.943812	4	4
GOTERM	calcium-dependent cell-cell adhesion	24	14	0	0	10	38	221	0.4758	0.943855	4	4
KEGG	KEGG_ALLOGRAFT_REJECTION	38	16	21	1	0	8	15	0.8044	0.943925	4	3
GOTERM	Rho guanyl-nucleotide exchange factor activity	67	63	0	4	0	131	143	0.4135	0.944118	16	17
GOTERM	negative regulation of protein amino acid phosphorylation	14	14	0	0	0	52	205	0.4786	0.944267	4	4
GOTERM	positive regulation of tyrosine phosphorylation of Stat3 protein	11	10	0	0	1	8	59	0.4746	0.944282	3	3
GOTERM	DNA replication initiation	16	14	0	2	0	24	33	0.4758	0.94429	4	4
GOTERM	response to DNA damage stimulus	83	75	2	5	1	33	59	0.4092	0.944294	19	20
GOTERM	activation of NF-kappaB-inducing kinase activity	13	11	0	2	0	33	38	0.5405	0.944305	3	3
GOTERM	blood circulation	47	46	0	0	1	24	57	0.4825	0.944382	12	12
REACTOME	REGULATION_OF_GENE_EXPRESSION_IN_BETA_CELLS	101	93	1	5	2	5	13	0.0426	0.944406	23	31
GOTERM	actin cytoskeleton organization	119	105	7	7	0	53	114	0.4595	0.944435	26	27
GOTERM	response to glucocorticoid stimulus	58	56	1	1	0	21	52	0.4189	0.944492	14	15
GOTERM	actin filament binding	49	44	1	4	0	85	125	0.4167	0.944516	11	12
GOTERM	solute:hydrogen antiporter activity	15	10	1	2	2	69	125	0.479	0.944531	3	3
GOTERM	transcription repressor binding	12	11	0	0	1	82	204	0.5398	0.944588	3	3
GOTERM	mediator complex	31	29	0	2	0	19	64	0.4474	0.944663	7	8
GOTERM	rRNA processing	89	83	1	5	0	11	17	0.4158	0.944704	21	22
GOTERM	integral to Golgi membrane	45	44	0	0	1	54	111	0.4214	0.944718	11	12
PANTHER_BIOLOGICAL_PROCESS	Homeostasis	63	56	3	3	1	46	93	0.6666	0.944745	14	13
PANTHER_BIOLOGICAL_PROCESS	DNA_repair	169	138	25	5	1	37	66	0.6404	0.944789	35	33
REACTOME	ACTIVATED_TLR4_SIGNALLING	24	21	0	3	0	22	26	0.8109	0.944816	5	4
GOTERM	regulation of Rho protein signal transduction	71	67	0	4	0	131	146	0.4068	0.944876	17	18
GOTERM	molecular_function	654	546	34	46	28	20	56	0.3864	0.944882	137	139
BIOCARTA	COMP_PATHWAY	19	13	4	0	2	58	50	0.9778	0.944896	3	1
GOTERM	positive regulation of peptidyl-serine phosphorylation	11	10	0	0	1	30	67	0.4793	0.94495	3	3
GOTERM	positive regulation of survival gene product expression	12	10	0	0	2	43	202	0.4811	0.94496	3	3
GOTERM	nucleotide-excision repair	26	25	0	0	1	32	43	0.4383	0.945027	6	7
GOTERM	positive regulation of innate immune response	11	10	0	1	0	13	28	0.4791	0.945119	3	3
GOTERM	protein tetramerization	10	10	0	0	0	40	117	0.4766	0.945136	3	3
GOTERM	anion transport	18	18	0	0	0	21	73	0.4828	0.94533	5	5
GOTERM	protein serine/threonine phosphatase activity	37	34	1	2	0	38	70	0.4925	0.945437	9	9
GOTERM	NuA4 histone acetyltransferase complex	14	14	0	0	0	25	42	0.4716	0.945446	4	4
BIOCARTA	MTA3_PATHWAY	19	19	0	0	0	11	47	0.9697	0.945554	5	2
GOTERM	limb morphogenesis	10	10	0	0	0	94	168	0.4763	0.94563	3	3
REACTOME	IRS_RELATED_EVENTS	79	75	0	1	3	41	59	0.807	0.945702	19	16
GOTERM	cytokine receptor activity	16	14	1	1	0	23	43	0.4756	0.945707	4	4
GOTERM	negative regulation of protein ubiquitination	10	10	0	0	0	27	35	0.4777	0.945815	3	3
GOTERM	response to corticosterone stimulus	16	15	0	1	0	10	55	0.5395	0.945851	4	4
REACTOME	FRS2MEDIATED_CASCADE	27	24	0	1	2	36	48	0.5942	0.945885	6	6
GOTERM	chromatin organization	21	18	1	2	0	10	67	0.4834	0.945886	5	5
REACTOME	SIGNAL_AMPLIFICATION	31	30	0	0	1	47	66	0.8034	0.94598	8	6
GOTERM	outer membrane-bounded periplasmic space	10	10	0	0	0	110	336	0.4815	0.945995	3	3
GOTERM	chromatin silencing	10	10	0	0	0	16	19	0.48	0.946001	3	3
GOTERM	negative regulation of transcription, DNA-dependent	85	81	0	4	0	34	76	0.4687	0.946002	20	21
GOTERM	insulin secretion	23	22	0	1	0	40	88	0.4786	0.946095	6	6
GOTERM	cytoplasmic vesicle membrane	63	60	0	2	1	29	89	0.4402	0.946193	15	16
GOTERM	peptide binding	25	25	0	0	0	26	52	0.4315	0.946197	6	7
GOTERM	RNA polymerase II transcription mediator activity	28	26	0	2	0	24	70	0.483	0.946229	7	7
REACTOME	G2_M_CHECKPOINTS	43	43	0	0	0	30	41	0.79	0.946274	11	9
GOTERM	electron transport chain	96	80	9	5	2	13	31	0.4382	0.946282	20	21
GOTERM	pseudouridine synthesis	12	11	0	1	0	10	17	0.5441	0.94637	3	3
GOTERM	positive regulation of blood pressure	11	11	0	0	0	16	35	0.5446	0.946419	3	3
GOTERM	anatomical structure morphogenesis	103	93	4	4	2	20	48	0.4666	0.946446	23	24
GOTERM	cardiac muscle tissue development	12	11	0	1	0	32	93	0.5426	0.946489	3	3
GOTERM	low-density lipoprotein receptor activity	11	11	0	0	0	44	231	0.543	0.946527	3	3
GOTERM	protein maturation by peptide bond cleavage	11	11	0	0	0	25	127	0.5457	0.946576	3	3
GOTERM	metal ion transmembrane transporter activity	16	15	0	1	0	21	66	0.5397	0.946667	4	4
Panther	Oxidative_stress_response	33	31	0	2	0	18	47	0.8226	0.946699	8	6
GOTERM	histone deubiquitination	11	11	0	0	0	30	88	0.5474	0.946708	3	3
GOTERM	phosphoinositide 3-kinase complex	11	11	0	0	0	86	113	0.5442	0.946743	3	3
GOTERM	nitric oxide biosynthetic process	11	10	1	0	0	29	111	0.4773	0.946745	3	3
Ingenuity	Toll-like.Receptor.Signaling	33	29	0	4	0	31	35	0.7651	0.946746	7	6
GOTERM	tRNA binding	23	22	1	0	0	31	59	0.4777	0.946751	6	6
GOTERM	platelet-derived growth factor receptor signaling pathway	18	18	0	0	0	41	73	0.4807	0.946756	5	5
GOTERM	sarcomere organization	11	11	0	0	0	9	41	0.5413	0.946803	3	3
GOTERM	filamentous actin	13	11	0	2	0	49	92	0.5409	0.946807	3	3
GOTERM	monooxygenase activity	58	45	3	0	10	27	50	0.4533	0.946821	11	12
GOTERM	positive regulation of chemokine production	13	11	1	1	0	31	37	0.5406	0.946943	3	3
GOTERM	T cell homeostasis	14	11	0	1	2	23	40	0.5442	0.946958	3	3
GOTERM	lactation	21	19	0	1	1	36	46	0.5314	0.946966	5	5
GOTERM	DNA repair	187	168	5	10	4	33	56	0.4512	0.946988	42	43
GOTERM	lens development in camera-type eye	12	10	0	1	1	6	10	0.4799	0.947035	3	3
GOTERM	positive regulation of interleukin-6 production	20	18	1	1	0	16	23	0.4855	0.947082	5	5
GOTERM	1-phosphatidylinositol-3-kinase activity	11	11	0	0	0	86	112	0.5405	0.947087	3	3
GOTERM	positive regulation of phosphorylation	11	11	0	0	0	53	135	0.545	0.947106	3	3
REACTOME	CYTOSOLIC_TRNA_AMINOACYLATION	23	22	1	0	0	33	40	0.8384	0.947249	6	4
GOTERM	one-carbon metabolic process	30	26	1	2	1	30	50	0.4818	0.947278	7	7
GOTERM	protein amino acid N-linked glycosylation	15	15	0	0	0	31	66	0.5408	0.947301	4	4
GOTERM	hemidesmosome assembly	12	11	0	0	1	55	72	0.5483	0.947302	3	3
REACTOME	DEPOLARIZATION_OF_THE_PRESYNAPTIC_TERMINAL_TRIGGERS_THE_OPENING_OF_CALCIUM_CHANNELS	12	12	0	0	0	257	280	0.1543	0.947314	3	5
GOTERM	positive regulation of gene-specific transcription from RNA polymerase II promoter	61	57	0	4	0	33	59	0.464	0.947336	14	15
GOTERM	clathrin adaptor complex	20	19	0	1	0	31	55	0.5371	0.947349	5	5
GOTERM	alpha-tubulin binding	12	10	1	1	0	34	46	0.4774	0.947423	3	3
GOTERM	phospholipase C activity	12	11	1	0	0	179	185	0.5383	0.947436	3	3
GOTERM	nuclease activity	15	15	0	0	0	60	86	0.5487	0.947451	4	4
GOTERM	estrogen receptor signaling pathway	11	11	0	0	0	86	113	0.5509	0.947491	3	3
GOTERM	threonine-type endopeptidase activity	20	18	2	0	0	17	39	0.4844	0.9475	5	5
GOTERM	positive regulation of calcium-mediated signaling	17	15	0	2	0	31	127	0.544	0.947508	4	4
REACTOME	HORMONE_SENSITIVE_LIPASE_HSL_MEDIATED_TRIACYLGLYCEROL_HYDROLYSIS	12	12	0	0	0	26	43	0.8454	0.94755	3	2
GOTERM	protein targeting	30	30	0	0	0	41	106	0.4887	0.947653	8	8
GOTERM	protein amino acid dephosphorylation	128	120	3	5	0	46	126	0.446	0.947671	30	31
GOTERM	negative regulation of transforming growth factor beta receptor signaling pathway	23	22	1	0	0	29	64	0.4781	0.947696	6	6
GOTERM	recycling endosome membrane	18	15	1	2	0	34	55	0.5483	0.947705	4	4
GOTERM	transporter activity	291	260	6	10	15	29	70	0.4637	0.947713	65	66
GOTERM	response to hormone stimulus	39	38	1	0	0	29	52	0.4869	0.947731	10	10
GOTERM	3',5'-cyclic-nucleotide phosphodiesterase activity	11	11	0	0	0	157	297	0.5533	0.947807	3	3
GOTERM	guanyl nucleotide binding	18	18	0	0	0	50	84	0.4911	0.947872	5	5
GOTERM	central nervous system development	99	92	0	6	1	35	131	0.4339	0.947924	23	24
GOTERM	positive regulation of axonogenesis	15	15	0	0	0	33	195	0.5481	0.947952	4	4
KEGG	KEGG_GLYCOSAMINOGLYCAN_BIOSYNTHESIS_HEPARAN_SULFATE	26	25	0	1	0	52	122	0.7844	0.948017	6	5
GOTERM	MAP kinase tyrosine/serine/threonine phosphatase activity	13	11	0	2	0	14	20	0.5532	0.948029	3	3
GOTERM	positive regulation of glucose import	22	22	0	0	0	33	110	0.4826	0.948267	6	6
REACTOME	OPIOID_SIGNALLING	83	82	0	0	1	54	133	0.779	0.948268	21	18
GOTERM	endocytic vesicle	27	26	0	1	0	59	88	0.4867	0.948298	7	7
GOTERM	vesicle-mediated transport	171	162	1	2	6	32	58	0.4922	0.948358	41	41
GOTERM	neuropeptide signaling pathway	86	78	1	4	3	26	86	0.4914	0.948395	20	20
KEGG	KEGG_LEISHMANIA_INFECTION	72	51	15	2	4	17	42	0.7646	0.948419	13	11
KEGG	KEGG_BASAL_TRANSCRIPTION_FACTORS	36	29	2	3	2	33	44	0.7754	0.948476	7	6
Panther	Mannose_metabolism	7	7	0	0	0	13	105	0.8714	0.948485	2	1
REACTOME	DEATH_RECEPTOR_SIGNALLING	13	12	1	0	0	32	30	0.8404	0.94856	3	2
GOTERM	metallocarboxypeptidase activity	25	23	0	0	2	55	195	0.5314	0.948589	6	6
GOTERM	sugar binding	170	140	4	1	25	18	67	0.4538	0.948605	35	36
GOTERM	metallopeptidase activity	91	84	1	3	3	48	116	0.4446	0.948681	21	22
GOTERM	metal ion transport	20	19	0	1	0	21	64	0.543	0.948691	5	5
REACTOME	RNA_POLYMERASE_I_TRANSCRIPTION_INITIATION	24	22	2	0	0	33	48	0.8347	0.948773	6	4
GOTERM	transmembrane receptor protein tyrosine kinase activity	34	31	1	0	2	121	189	0.5164	0.948775	8	8
GOTERM	neuropeptide receptor activity	11	11	0	0	0	42	189	0.5349	0.948804	3	3
GOTERM	endosome transport	24	22	1	1	0	33	74	0.4872	0.94881	6	6
REACTOME	FORMATION_AND_MATURATION_OF_MRNA_TRANSCRIPT	152	142	3	6	1	18	30	0.5676	0.948818	36	35
REACTOME	ACTIVATED_TAK1_MEDIATES_P38_MAPK_ACTIVATION	13	12	0	1	0	35	49	0.6191	0.948858	3	3
Panther	Blood_coagulation	45	38	1	2	4	15	36	0.8751	0.948869	10	7
GOTERM	integral to peroxisomal membrane	12	11	0	1	0	13	23	0.5502	0.948887	3	3
GOTERM	MHC class I protein binding	11	7	3	0	1	18	20	0.5449	0.948893	2	2
GOTERM	negative regulation of T cell proliferation	18	15	0	2	1	23	31	0.5428	0.949017	4	4
GOTERM	Ran GTPase binding	11	11	0	0	0	65	54	0.5514	0.949023	3	3
PANTHER_MOLECULAR_FUNCTION	Centromere_DNA-binding_protein	12	10	1	1	0	9	32	0.4709	0.949064	3	3
GOTERM	nuclear matrix	61	57	0	3	1	43	63	0.4566	0.949196	14	15
GOTERM	GTP-dependent protein binding	11	11	0	0	0	29	73	0.5509	0.949282	3	3
GOTERM	sex differentiation	24	19	0	4	1	15	43	0.5425	0.949318	5	5
GOTERM	apical part of cell	38	35	0	3	0	41	58	0.5272	0.94932	9	9
GOTERM	protein kinase A binding	8	7	0	1	0	51	125	0.5581	0.949338	2	2
GOTERM	positive regulation of fibroblast proliferation	27	26	0	1	0	16	57	0.4851	0.949382	7	7
GOTERM	endoplasmic reticulum lumen	74	70	2	0	2	26	40	0.484	0.949439	18	18
GOTERM	regulation of cell shape	57	53	2	1	1	67	93	0.4565	0.949464	13	14
GOTERM	ER to Golgi vesicle-mediated transport	41	38	1	1	1	37	50	0.4834	0.949518	10	10
GOTERM	embryonic skeletal system morphogenesis	37	23	0	0	14	10	78	0.5335	0.949549	6	6
GOTERM	embryonic pattern specification	13	11	0	2	0	77	78	0.5572	0.949591	3	3
GOTERM	regulation of pH	18	15	0	2	1	57	111	0.5425	0.949644	4	4
GOTERM	platelet activation	26	23	1	1	1	20	29	0.5311	0.949689	6	6
REACTOME	G1_PHASE	16	16	0	0	0	34	69	0.8017	0.949711	4	3
GOTERM	COPI vesicle coat	11	11	0	0	0	31	51	0.5518	0.949717	3	3
GOTERM	skeletal muscle tissue development	33	27	0	2	4	9	52	0.5245	0.949726	7	7
GOTERM	regulation of muscle contraction	12	11	1	0	0	23	71	0.5472	0.949731	3	3
GOTERM	sulfate transport	15	15	0	0	0	36	48	0.5435	0.949762	4	4
GOTERM	4 iron, 4 sulfur cluster binding	26	26	0	0	0	36	114	0.4893	0.949767	7	7
GOTERM	anchored to membrane	115	96	2	4	13	20	148	0.4442	0.949769	24	25
GOTERM	phosphoinositide phosphorylation	15	15	0	0	0	77	100	0.5405	0.94977	4	4
REACTOME	ENERGY_DEPENDENT_REGULATION_OF_MTOR_BY_LKB1_AMPK	17	16	0	0	1	40	70	0.8051	0.949807	4	3
GOTERM	oxidoreductase activity, acting on single donors with incorporation of molecular oxygen, incorporation of two atoms of oxygen	53	46	1	6	0	37	69	0.4899	0.949827	12	12
GOTERM	desmosome	20	15	1	0	4	39	84	0.5368	0.949838	4	4
GOTERM	methylation	12	11	0	1	0	16	28	0.5457	0.949859	3	3
GOTERM	nuclear mRNA splicing, via spliceosome	45	43	2	0	0	17	24	0.5221	0.949859	11	11
GOTERM	negative regulation of blood pressure	16	15	0	0	1	6	28	0.5363	0.949873	4	4
GOTERM	embryonic skeletal system development	24	23	0	0	1	14	94	0.5197	0.94989	6	6
GOTERM	histone deacetylation	17	15	0	2	0	34	121	0.5406	0.949907	4	4
GOTERM	scavenger receptor activity	45	42	0	0	3	30	56	0.5	0.949963	11	11
REACTOME	ERKS_ARE_INACTIVATED	12	12	0	0	0	21	27	0.8427	0.950007	3	2
REACTOME	SEMA4D_IN_SEMAPHORIN_SIGNALING	29	29	0	0	0	41	67	0.7733	0.950156	7	6
GOTERM	NADP or NADPH binding	32	26	2	2	2	34	83	0.495	0.950161	7	7
GOTERM	polypeptide N-acetylgalactosaminyltransferase activity	19	19	0	0	0	97	228	0.5466	0.950223	5	5
GOTERM	cholesterol metabolic process	57	54	0	2	1	25	50	0.4845	0.950295	14	14
GOTERM	transcription, DNA-dependent	20	19	0	1	0	35	91	0.5294	0.950361	5	5
GOTERM	specific transcriptional repressor activity	34	31	0	3	0	39	95	0.5277	0.950381	8	8
GOTERM	calcium-dependent protein binding	32	31	0	0	1	21	49	0.5168	0.950406	8	8
REACTOME	BRANCHED_CHAIN_AMINO_ACID_CATABOLISM	17	16	0	1	0	56	75	0.8062	0.950452	4	3
GOTERM	coenzyme binding	16	15	0	1	0	44	147	0.534	0.950475	4	4
GOTERM	protein kinase activity	167	156	1	9	1	51	76	0.4516	0.950593	39	40
REACTOME	ACTIVATION_OF_ATR_IN_RESPONSE_TO_REPLICATION_STRESS	37	37	0	0	0	31	40	0.6041	0.950601	9	9
GOTERM	skin development	23	19	1	3	0	20	57	0.5372	0.950611	5	5
GOTERM	peroxidase activity	17	15	0	0	2	12	72	0.5405	0.950655	4	4
GOTERM	interleukin-1 receptor binding	10	7	0	1	2	11	18	0.5531	0.950701	2	2
GOTERM	endopeptidase inhibitor activity	28	23	3	2	0	18	38	0.5294	0.95073	6	6
PANTHER_BIOLOGICAL_PROCESS	Gut_mesoderm_development	14	14	0	0	0	24	58	0.7122	0.950746	4	3
GOTERM	positive regulation of cell adhesion	16	15	1	0	0	37	73	0.5462	0.950808	4	4
GOTERM	soluble fraction	296	275	3	10	8	25	56	0.4407	0.950814	69	70
REACTOME	G_ALPHA_S_SIGNALLING_EVENTS	126	120	1	1	4	23	84	0.7665	0.950896	30	27
GOTERM	endocytosis	103	96	1	5	1	63	89	0.448	0.950903	24	25
REACTOME	REGULATION_OF_INSULIN_LIKE_GROWTH_FACTOR_ACTIVITY_BY_INSULIN_LIKE_GROWTH_FACTOR_BINDING_PROTEINS	17	16	0	0	1	20	58	0.7991	0.950963	4	3
GOTERM	iron-sulfur cluster binding	11	11	0	0	0	21	30	0.5491	0.950989	3	3
GOTERM	glycosaminoglycan biosynthetic process	11	11	0	0	0	29	97	0.5468	0.951059	3	3
REACTOME	GOLGI_ASSOCIATED_VESICLE_BIOGENESIS	54	49	1	4	0	55	65	0.8181	0.951074	12	10
GOTERM	anterior/posterior pattern formation	81	51	0	1	29	43	79	0.5173	0.951077	13	13
REACTOME	GLUCOSE_TRANSPORT	38	38	0	0	0	40	51	0.7693	0.951111	10	8
GOTERM	voltage-gated potassium channel complex	85	82	0	2	1	27	116	0.4979	0.951116	21	21
REACTOME	ENDOGENOUS_STEROLS	14	12	1	0	1	26	50	0.6163	0.951288	3	3
REACTOME	CYTOCHROME_P450_ARRANGED_BY_SUBSTRATE_TYPE	49	37	1	0	11	20	36	0.861	0.951361	9	7
REACTOME	TRNA_AMINOACYLATION	40	37	2	0	1	34	57	0.8546	0.951404	9	7
GOTERM	insulin receptor signaling pathway	35	34	0	1	0	50	77	0.4812	0.951418	9	9
GOTERM	RNA metabolic process	19	19	0	0	0	31	92	0.5212	0.951473	5	5
GOTERM	response to vitamin D	15	15	0	0	0	21	63	0.5418	0.951484	4	4
GOTERM	serine-type endopeptidase activity	154	113	6	1	34	16	42	0.4625	0.95158	28	29
GOTERM	cation binding	33	30	1	1	1	33	50	0.4841	0.951604	8	8
REACTOME	DOUBLE_STRAND_BREAK_REPAIR	21	20	1	0	0	79	82	0.778	0.951609	5	4
GOTERM	cysteine-type peptidase activity	83	71	4	8	0	45	59	0.5111	0.951728	18	18
REACTOME	MYD88_CASCADE	19	16	0	3	0	21	26	0.8061	0.951733	4	3
REACTOME	CLASS_A1_RHODOPSIN_LIKE_RECEPTORS	292	244	3	12	33	8	26	0.7911	0.952006	61	56
PANTHER_MOLECULAR_FUNCTION	RNA_methyltransferase	19	17	0	2	0	22	32	0.4228	0.952132	4	5
REACTOME	FORMATION_OF_THE_EARLY_ELONGATION_COMPLEX	32	30	2	0	0	19	33	0.7994	0.95215	8	6
REACTOME	TRAF6_MEDIATED_INDUCTION_OF_THE_ANTIVIRAL_CYTOKINE_IFN_ALPHA_BETA_CASCADE	53	49	0	4	0	34	66	0.5887	0.952215	12	12
REACTOME	SIGNAL_ATTENUATION	11	11	0	0	0	34	71	0.8074	0.952254	3	2
REACTOME	NEUROTRANSMITTER_RELEASE_CYCLE	28	25	0	2	1	42	119	0.6249	0.95245	6	6
Panther	Wnt_signaling_pathway	222	153	2	8	59	48	107	0.8602	0.952508	38	33
BIOCARTA	P53HYPOXIA_PATHWAY	23	20	2	1	0	32	48	0.9737	0.952558	5	2
GOTERM	coreceptor activity	17	15	0	1	1	35	48	0.5325	0.952564	4	4
KEGG	KEGG_CELL_CYCLE	128	118	4	3	3	30	52	0.7406	0.952633	30	27
GOTERM	receptor complex	15	15	0	0	0	41	83	0.5352	0.952683	4	4
GOTERM	response to organic cyclic substance	73	71	0	2	0	24	53	0.5097	0.952724	18	18
REACTOME	REGULATED_PROTEOLYSIS_OF_P75NTR	11	11	0	0	0	21	36	0.803	0.953068	3	2
GOTERM	neuron migration	53	51	0	2	0	32	139	0.5187	0.95317	13	13
REACTOME	MEMBRANE_TRAFFICKING	78	72	1	4	1	32	57	0.7524	0.953232	18	16
GOTERM	caveola	46	43	2	1	0	34	131	0.5289	0.95329	11	11
REACTOME	TRANSPORT_OF_RIBONUCLEOPROTEINS_INTO_THE_HOST_NUCLEUS	29	29	0	0	0	56	58	0.6113	0.953299	7	7
Ingenuity	TR.RXR.Activation	62	58	0	2	2	27	76	0.8248	0.953361	15	12
GOTERM	protein complex binding	66	63	1	2	0	30	95	0.5094	0.953464	16	16
GOTERM	peptidase inhibitor activity	92	63	2	3	24	12	32	0.5118	0.953602	16	16
REACTOME	SYNTHESIS_AND_INTERCONVERSION_OF_NUCLEOTIDE_DI_AND_TRIPHOSPHATES	18	16	0	1	1	21	45	0.8036	0.953607	4	3
REACTOME	REGULATION_OF_GLUCOKINASE_BY_GLUCOKINASE_REGULATORY_PROTEIN	29	29	0	0	0	45	56	0.7687	0.953611	7	6
REACTOME	MAPK_TARGETS_NUCLEAR_EVENTS_MEDIATED_BY_MAP_KINASES	30	28	0	2	0	38	80	0.8615	0.953716	7	5
Ingenuity	Acute.Phase.Response.Signaling	75	68	3	3	1	19	42	0.756	0.953917	17	15
REACTOME	MRNA_PROCESSING	32	31	1	0	0	27	50	0.823	0.953955	8	6
REACTOME	RHO_GTPASE_CYCLE	124	110	2	11	1	85	125	0.7332	0.954033	28	25
REACTOME	PHOSPHOLIPASE_CMEDIATED_CASCADE	23	20	0	1	2	29	38	0.7742	0.954079	5	4
REACTOME	TRANSPORT_OF_THE_SLBP_INDEPENDENT_MATURE_MRNA	32	32	0	0	0	43	52	0.8489	0.954283	8	6
GOTERM	cellular membrane organization	58	55	1	1	1	32	55	0.5224	0.954329	14	14
REACTOME	HIV1_TRANSCRIPTION_INITIATION	39	37	1	1	0	19	38	0.8561	0.954415	9	7
REACTOME	CDC6_ASSOCIATION_WITH_THE_ORC:ORIGIN_COMPLEX	11	11	0	0	0	45	48	0.7996	0.954453	3	2
Panther	De_novo_pyrimidine_deoxyribonucleotide_biosynthesis	7	7	0	0	0	12	184	0.8644	0.954865	2	1
REACTOME	VITAMIN_B5_(PANTOTHENATE)_METABOLISM	11	11	0	0	0	21	25	0.8048	0.954926	3	2
Panther	Huntington_disease	93	89	1	1	2	31	77	0.882	0.955002	22	18
REACTOME	ELECTRON_TRANSPORT_CHAIN	75	62	10	3	0	11	18	0.6051	0.955089	16	15
Panther	DNA_replication	15	12	1	2	0	27	46	0.8398	0.95519	3	2
REACTOME	VIRAL_DSRNA_TLR3_TRIF_COMPLEX_ACTIVATES_RIP1	12	11	0	1	0	16	29	0.8021	0.955506	3	2
REACTOME	MTORC1_MEDIATED_SIGNALLING	11	11	0	0	0	52	83	0.803	0.955645	3	2
REACTOME	CTLA4_INHIBITORY_SIGNALING	21	21	0	0	0	55	78	0.6293	0.955649	5	5
REACTOME	ZINC_TRANSPORTATION	17	17	0	0	0	9	43	0.8398	0.955772	4	3
REACTOME	HUMAN_TAK1_ACTIVATES_NFKB_BY_PHOSPHORYLATION_AND_ACTIVATION_OF_IKKS_COMPLEX	15	13	0	2	0	21	39	0.8695	0.955874	3	2
REACTOME	COMMON_PATHWAY	14	13	0	0	1	14	36	0.8644	0.956072	3	2
REACTOME	NEP_NS2_INTERACTS_WITH_THE_CELLULAR_EXPORT_MACHINERY	29	29	0	0	0	56	56	0.7722	0.956144	7	6
REACTOME	TOLL_RECEPTOR_CASCADES	86	79	0	7	0	31	54	0.8006	0.956179	20	17
REACTOME	TIGHT_JUNCTION_INTERACTIONS	30	25	0	1	4	13	70	0.6205	0.956269	6	6
Ingenuity	Mitochondrial.Dysfunction	76	71	0	5	0	15	50	0.8798	0.956335	18	14
REACTOME	CRMPS_IN_SEMA3A_SIGNALING	16	15	0	1	0	119	143	0.1453	0.956405	4	6
REACTOME	CLASS_B2_SECRETIN_FAMILY_RECEPTORS	85	81	0	0	4	14	35	0.8345	0.956421	20	17
REACTOME	NCAM_SIGNALING_FOR_NEURITE_OUT_GROWTH	69	64	1	1	3	74	102	0.0954	0.956544	16	21
KEGG	KEGG_VALINE_LEUCINE_AND_ISOLEUCINE_DEGRADATION	44	42	0	1	1	38	64	0.7586	0.956758	11	9
PANTHER_BIOLOGICAL_PROCESS	Nuclear_transport	135	74	57	3	1	38	51	0.6971	0.956805	19	17
REACTOME	INITIAL_TRIGGERING_OF_COMPLEMENT	43	8	33	0	2	16	28	0.8999	0.956863	2	1
GOTERM	sodium ion transport	129	119	0	5	5	44	92	0.5199	0.956883	30	30
REACTOME	PURINE_SALVAGE_REACTIONS	12	11	0	1	0	32	75	0.7976	0.95691	3	2
REACTOME	PLC_GAMMA1_SIGNALLING	35	35	0	0	0	97	147	0.8077	0.957006	9	7
REACTOME	BOTULINUM_NEUROTOXICITY	18	17	0	0	1	50	89	0.8382	0.957021	4	3
REACTOME	PHASE_II_CONJUGATION	60	42	4	0	14	20	29	0.6385	0.957075	11	10
REACTOME	CHYLOMICRON_MEDIATED_LIPID_TRANSPORT	17	15	0	0	2	25	36	0.7709	0.95727	4	3
GOTERM	cerebral cortex development	16	16	0	0	0	55	248	0.5776	0.957365	4	4
PANTHER_BIOLOGICAL_PROCESS	Other_steroid_metabolism	13	10	2	0	1	19	19	0.7604	0.957819	3	2
Ingenuity	Role.of.BRCA1.in.DNA.Damage.Response	29	29	0	0	0	57	68	0.8853	0.958134	7	5
PANTHER_BIOLOGICAL_PROCESS	Steroid_metabolism	61	49	3	1	8	16	42	0.7147	0.958315	12	11
REACTOME	MAP_KINASES_ACTIVATION_IN_TLR_CASCADE	44	41	0	3	0	37	72	0.7347	0.958448	10	9
REACTOME	SPHINGOLIPID_METABOLISM	32	32	0	0	0	58	97	0.854	0.958518	8	6
REACTOME	BASE_EXCISION_REPAIR	18	18	0	0	0	10	19	0.8656	0.958544	5	3
REACTOME	TRANSFORMATION_OF_LANOSTEROL_TO_CHOLESTEROL	10	8	0	2	0	21	21	0.8994	0.95856	2	1
REACTOME	NOTCH_HLH_TRANSCRIPTION_PATHWAY	13	11	1	1	0	112	139	0.8006	0.958584	3	2
GOTERM	nucleoside metabolic process	16	12	0	4	0	19	37	0.6043	0.958699	3	3
REACTOME	DOWN_STREAM_SIGNAL_TRANSDUCTION	35	34	0	0	1	45	61	0.6456	0.958856	9	8
GOTERM	axonemal dynein complex	12	12	0	0	0	190	189	0.6044	0.95893	3	3
REACTOME	XENOBIOTICS	15	9	0	0	6	14	21	0.6973	0.958959	2	2
REACTOME	MTOR_SIGNALLING	27	26	0	0	1	40	62	0.8196	0.959013	7	5
REACTOME	POST_CHAPERONIN_TUBULIN_FOLDING_PATHWAY	19	18	0	0	1	8	26	0.8613	0.959064	5	3
PANTHER_BIOLOGICAL_PROCESS	Protein_targeting	113	95	15	2	1	35	88	0.6963	0.959468	24	22
REACTOME	PYRUVATE_METABOLISM_AND_TCA_CYCLE	36	33	0	3	0	23	40	0.7543	0.959491	8	7
REACTOME	MITOCHONDRIAL_FATTY_ACID_BETA_OXIDATION	10	9	0	0	1	38	29	0.6904	0.959505	2	2
GOTERM	microvillus	17	16	0	1	0	20	26	0.5867	0.959536	4	4
KEGG	KEGG_LYSINE_DEGRADATION	44	41	1	2	0	41	57	0.592	0.959551	10	10
KEGG	KEGG_THYROID_CANCER	29	29	0	0	0	46	69	0.6115	0.95959	7	7
REACTOME	P2Y_RECEPTORS	13	6	1	3	3	5	11	0.8227	0.95962	2	1
REACTOME	MRNA_DECAY_BY_5_TO_3_EXORIBONUCLEASE	13	12	1	0	0	32	42	0.8464	0.959742	3	2
GOTERM	negative regulation of osteoclast differentiation	12	12	0	0	0	15	32	0.6019	0.960143	3	3
KEGG	KEGG_VASCULAR_SMOOTH_MUSCLE_CONTRACTION	115	105	2	3	5	48	127	0.7271	0.960264	26	24
PANTHER_BIOLOGICAL_PROCESS	Nucleoside,_nucleotide_and_nucleic_acid_transport	58	37	14	6	1	24	40	0.7449	0.960377	9	8
REACTOME	JNK_PHOSPHORYLATION_AND__ACTIVATION_MEDIATED_BY_ACTIVATED_HUMAN_TAK1	12	11	0	1	0	37	84	0.8006	0.960397	3	2
REACTOME	VIRAL_MESSENGER_RNA_SYNTHESIS	14	14	0	0	0	9	24	0.9014	0.96058	4	2
REACTOME	PLATELET_ADHESION_TO_EXPOSED_COLLAGEN	14	13	1	0	0	37	66	0.6668	0.960781	3	3
REACTOME	SEMA4D_INDUCED_CELL_MIGRATION_AND_GROWTH_CONE_COLLAPSE	24	24	0	0	0	40	67	0.7502	0.960978	6	5
GOTERM	cellular carbohydrate metabolic process	10	8	0	0	2	21	27	0.6379	0.961222	2	2
REACTOME	RNA_POLYMERASE_II_TRANSCRIPTION	92	87	2	3	0	19	35	0.6094	0.96128	22	21
REACTOME	GLUCURONIDATION	19	8	2	0	9	23	41	0.9005	0.961307	2	1
REACTOME	CHEMOKINE_RECEPTORS_BIND_CHEMOKINES	55	38	0	1	16	6	14	0.8723	0.961363	10	7
REACTOME	A_THIRD_PROTEOLYTIC_CLEAVAGE_RELEASES_NICD	10	9	1	0	0	32	46	0.6957	0.961588	2	2
GOTERM	carbohydrate biosynthetic process	17	16	0	1	0	82	157	0.5915	0.961791	4	4
GOTERM	intracellular signaling cascade	300	281	3	11	5	52	115	0.5272	0.961928	70	70
GOTERM	acetylglucosaminyltransferase activity	10	8	1	1	0	92	195	0.6359	0.96194	2	2
GOTERM	positive regulation of pathway-restricted SMAD protein phosphorylation	16	16	0	0	0	31	58	0.6046	0.96198	4	4
Panther	Coenzyme_A_biosynthesis	7	7	0	0	0	24	26	0.865	0.962017	2	1
GOTERM	protein complex assembly	102	96	2	2	2	38	82	0.532	0.962089	24	24
REACTOME	G_BETA_GAMMA_SIGNALLING_THROUGH_PI3KGAMMA	25	24	0	0	1	54	65	0.7613	0.96216	6	5
REACTOME	REGULATION_OF_RHEB_GTPASE_ACTIVITY_BY_AMPK	10	9	0	0	1	39	35	0.6909	0.962178	2	2
REACTOME	EXTENSION_OF_TELOMERES	28	26	0	2	0	35	50	0.658	0.9622	7	6
PANTHER_MOLECULAR_FUNCTION	Zinc_finger_transcription_factor	212	179	21	8	4	24	71	0.3681	0.962304	45	47
GOTERM	peroxisomal matrix	12	12	0	0	0	54	57	0.6056	0.96242	3	3
GOTERM	male germ cell nucleus	16	16	0	0	0	33	61	0.5976	0.96244	4	4
GOTERM	neuromuscular junction	20	20	0	0	0	22	83	0.5892	0.962492	5	5
PANTHER_BIOLOGICAL_PROCESS	Cell_communication	335	292	22	13	8	30	105	0.6771	0.962674	73	70
GOTERM	calcium channel regulator activity	12	12	0	0	0	12	175	0.6163	0.962691	3	3
Panther	Acetate_utilization	5	5	0	0	0	53	48	1	0.962894	1	0
KEGG	KEGG_O_GLYCAN_BIOSYNTHESIS	30	29	0	1	0	66	167	0.7673	0.9629	7	6
GOTERM	histone deacetylase complex	28	25	0	3	0	47	144	0.6179	0.962947	6	6
REACTOME	PLC_BETA_MEDIATED_EVENTS	38	38	0	0	0	102	165	0.8757	0.96295	10	7
REACTOME	METABOLISM_OF_VITAMINS_AND_COFACTORS	42	41	0	0	1	27	44	0.8416	0.963069	10	8
GOTERM	phospholipid efflux	10	8	0	0	2	3	35	0.6403	0.963096	2	2
GOTERM	endosome organization	12	12	0	0	0	27	42	0.617	0.963151	3	3
PANTHER_BIOLOGICAL_PROCESS	RNA_catabolism	65	46	15	1	3	13	46	0.7439	0.963151	12	10
REACTOME	GLYCOGEN_BREAKDOWN_GLYCOGENOLYSIS	16	13	0	3	0	36	48	0.6655	0.963178	3	3
GOTERM	mitotic sister chromatid segregation	13	12	0	1	0	26	26	0.6135	0.963199	3	3
GOTERM	ureteric bud development	20	20	0	0	0	12	91	0.5817	0.963243	5	5
GOTERM	positive regulation of phosphoinositide 3-kinase cascade	12	12	0	0	0	37	58	0.61	0.963252	3	3
GOTERM	dorsal/ventral pattern formation	29	28	0	0	1	23	62	0.5734	0.96326	7	7
REACTOME	MRNA_SPLICING_MINOR_PATHWAY	42	41	1	0	0	12	21	0.8388	0.963276	10	8
GOTERM	gene silencing by RNA	30	28	0	0	2	53	67	0.5789	0.963312	7	7
GOTERM	hormone metabolic process	12	12	0	0	0	16	35	0.608	0.963327	3	3
REACTOME	BASIGIN_INTERACTIONS	25	24	0	1	0	34	33	0.8849	0.963418	6	4
GOTERM	protein targeting to membrane	12	12	0	0	0	29	102	0.6062	0.963425	3	3
GOTERM	protein deubiquitination	14	12	0	2	0	55	54	0.616	0.963456	3	3
REACTOME	TIE2_SIGNALING	18	18	0	0	0	69	72	0.1335	0.96351	5	7
REACTOME	GAP_JUNCTION_ASSEMBLY	19	15	0	1	3	6	10	0.7722	0.963622	4	3
REACTOME	NUCLEAR_IMPORT_OF_REV_PROTEIN	30	30	0	0	0	43	54	0.659	0.963647	8	7
GOTERM	histone methylation	12	12	0	0	0	61	81	0.6112	0.963697	3	3
GOTERM	collagen fibril organization	26	24	1	1	0	50	95	0.5835	0.963727	6	6
GOTERM	proteolysis	434	357	11	10	56	29	72	0.5631	0.963766	89	88
GOTERM	exonuclease activity	33	29	2	1	1	26	53	0.6166	0.96378	7	7
REACTOME	DOWNSTREAM_TCR_SIGNALING	47	28	17	1	1	51	62	0.7385	0.96385	7	6
GOTERM	sodium:potassium-exchanging ATPase activity	10	8	0	1	1	27	24	0.6312	0.963869	2	2
GOTERM	inositol or phosphatidylinositol kinase activity	12	12	0	0	0	65	63	0.6133	0.963889	3	3
GOTERM	positive regulation of T cell proliferation	25	24	0	1	0	25	45	0.5887	0.963902	6	6
PANTHER_BIOLOGICAL_PROCESS	Macrophage-mediated_immunity	140	96	13	1	30	12	24	0.7127	0.96393	24	22
REACTOME	REPAIR_SYNTHESIS_OF_PATCH_27_30_BASES_LONG_BY_DNA_POLYMERASE	15	15	0	0	0	34	45	0.7637	0.963931	4	3
GOTERM	protein polymerization	29	25	1	0	3	7	10	0.6227	0.963946	6	6
GOTERM	ruffle	54	52	0	2	0	53	73	0.5535	0.964034	13	13
GOTERM	response to antibiotic	25	24	1	0	0	37	80	0.5739	0.964037	6	6
GOTERM	artery morphogenesis	12	12	0	0	0	41	70	0.6077	0.96407	3	3
GOTERM	transcription regulator activity	106	94	7	5	0	12	63	0.5804	0.964072	24	23
GOTERM	antiporter activity	38	33	0	4	1	51	113	0.6098	0.964089	8	8
GOTERM	negative regulation of insulin secretion	12	12	0	0	0	31	81	0.615	0.964098	3	3
GOTERM	positive regulation of protein kinase B signaling cascade	14	12	0	0	2	16	57	0.6096	0.964155	3	3
REACTOME	RNA_POLYMERASE_I_TRANSCRIPTION_TERMINATION	21	20	1	0	0	32	42	0.7653	0.964182	5	4
REACTOME	PROTEOLYTIC_CLEAVAGE_OF_SNARE_COMPLEX_PROTEINS	16	15	0	0	1	41	54	0.7677	0.964215	4	3
GOTERM	cortical actin cytoskeleton	14	12	0	2	0	31	76	0.6139	0.964225	3	3
GOTERM	negative regulation of mitotic cell cycle	12	12	0	0	0	36	86	0.6149	0.964265	3	3
REACTOME	SOS_MEDIATED_SIGNALLING	13	13	0	0	0	46	57	0.8718	0.964337	3	2
GOTERM	mitochondrion organization	25	24	0	1	0	30	50	0.5772	0.964404	6	6
REACTOME	PEPTIDE_CHAIN_ELONGATION	84	76	1	5	2	4	5	0.1105	0.96445	19	24
GOTERM	protein ubiquitination	82	80	1	1	0	41	62	0.5356	0.964452	20	20
GOTERM	UTP biosynthetic process	10	8	0	1	1	16	50	0.6298	0.964672	2	2
GOTERM	pattern specification process	45	41	0	2	2	17	65	0.59	0.964776	10	10
GOTERM	cellular amino acid metabolic process	40	37	0	2	1	27	36	0.6022	0.964781	9	9
REACTOME	BETACATENIN_PHOSPHORYLATION_CASCADE	13	13	0	0	0	41	76	0.6697	0.96479	3	3
GOTERM	positive regulation of actin filament polymerization	12	12	0	0	0	29	52	0.6081	0.964814	3	3
GOTERM	morphogenesis of a branching structure	10	8	1	1	0	11	144	0.6317	0.964853	2	2
GOTERM	positive regulation of MAP kinase activity	17	16	0	1	0	33	51	0.5932	0.964885	4	4
GOTERM	insulin receptor binding	31	29	0	1	1	74	97	0.6127	0.964893	7	7
GOTERM	excretion	38	33	0	2	3	30	55	0.6057	0.964928	8	8
GOTERM	aerobic respiration	14	12	1	1	0	32	52	0.6085	0.964995	3	3
KEGG	KEGG_FATTY_ACID_METABOLISM	42	37	0	1	4	27	33	0.7438	0.965032	9	8
GOTERM	middle ear morphogenesis	12	12	0	0	0	7	35	0.6128	0.965056	3	3
KEGG	KEGG_CHEMOKINE_SIGNALING_PATHWAY	190	159	2	4	25	39	87	0.7172	0.965103	40	37
GOTERM	fat cell differentiation	24	24	0	0	0	30	65	0.5819	0.965115	6	6
Ingenuity	IL-6.Signaling	29	27	1	1	0	37	49	0.8375	0.965117	7	5
KEGG	KEGG_COMPLEMENT_AND_COAGULATION_CASCADES	69	55	4	2	8	24	39	0.7482	0.965235	14	12
GOTERM	ceramide metabolic process	12	12	0	0	0	45	59	0.6118	0.965244	3	3
REACTOME	ADP_SIGNALLING_THROUGH_P2Y_PURINOCEPTOR_1	25	24	0	0	1	42	71	0.8864	0.965279	6	4
GOTERM	DNA-directed RNA polymerase activity	38	37	1	0	0	16	26	0.605	0.965333	9	9
GOTERM	response to protein stimulus	35	33	1	1	0	31	52	0.6034	0.965481	8	8
BIOCARTA	HER2_PATHWAY	22	22	0	0	0	78	146	0.1591	0.965532	6	8
GOTERM	nucleoside diphosphate kinase activity	10	8	0	1	1	16	50	0.6325	0.965573	2	2
GOTERM	hydrolase activity, acting on carbon-nitrogen (but not peptide) bonds	12	12	0	0	0	40	58	0.6143	0.965581	3	3
GOTERM	condensed chromosome	21	20	1	0	0	36	48	0.5773	0.965582	5	5
GOTERM	lung alveolus development	21	20	0	1	0	29	65	0.5858	0.965796	5	5
GOTERM	ESC/E(Z) complex	9	8	0	1	0	54	81	0.6358	0.9658	2	2
GOTERM	positive regulation of tumor necrosis factor production	12	12	0	0	0	16	21	0.6166	0.965814	3	3
BIOCARTA	EPHA4_PATHWAY	10	9	0	1	0	132	142	1	0.965828	2	0
GOTERM	isomerase activity	106	98	1	6	1	21	36	0.5857	0.965907	25	24
REACTOME	EICOSANOID_LIGAND_BINDING_RECEPTORS	15	13	0	1	1	7	25	0.8735	0.965935	3	2
GOTERM	response to oxidative stress	103	98	1	1	3	17	50	0.5839	0.965979	25	24
KEGG	KEGG_GLYCOSPHINGOLIPID_BIOSYNTHESIS_LACTO_AND_NEOLACTO_SERIES	26	25	0	0	1	18	44	0.6248	0.965999	6	6
GOTERM	phospholipid biosynthetic process	49	45	1	3	0	46	58	0.5992	0.96601	11	11
REACTOME	SYNTHESIS_OF_BILE_ACIDS_AND_BILE_SALTS_VIA_24_HYDROXYCHOLESTEROL	10	10	0	0	0	28	34	0.7463	0.96602	3	2
REACTOME	NRIF_SIGNALS_CELL_DEATH_FROM_THE_NUCLEUS	13	13	0	0	0	26	31	0.6633	0.966135	3	3
PANTHER_BIOLOGICAL_PROCESS	Cytokine_and_chemokine_mediated_signaling_pathway	252	162	29	8	53	15	32	0.6989	0.966153	41	38
GOTERM	spindle	87	82	0	5	0	38	75	0.5922	0.966193	21	20
GOTERM	activation of protein kinase C activity by G-protein coupled receptor protein signaling pathway	34	33	0	1	0	35	111	0.6079	0.966239	8	8
GOTERM	positive regulation of insulin secretion	20	20	0	0	0	33	56	0.5808	0.966318	5	5
GOTERM	hemopoiesis	52	49	1	2	0	41	78	0.5902	0.966338	12	12
GOTERM	mRNA catabolic process	10	8	1	0	1	54	83	0.631	0.9664	2	2
GOTERM	response to gamma radiation	21	21	0	0	0	36	64	0.6303	0.966407	5	5
REACTOME	TRAFFICKING_OF_GLUR2_CONTAINING_AMPA_RECEPTORS	16	15	0	1	0	139	174	0.7646	0.966453	4	3
GOTERM	acetyltransferase activity	13	12	0	1	0	77	80	0.6049	0.966468	3	3
GOTERM	B cell differentiation	34	33	0	1	0	47	83	0.6033	0.966495	8	8
GOTERM	hydrolase activity, acting on acid anhydrides, catalyzing transmembrane movement of substances	47	41	1	3	2	66	107	0.5903	0.966592	10	10
REACTOME	CLASS_C3_METABOTROPIC_GLUTAMATE_PHEROMONE_RECEPTORS	15	15	0	0	0	103	244	0.7607	0.96661	4	3
GOTERM	actin filament capping	17	17	0	0	0	57	67	0.6428	0.966667	4	4
GOTERM	integral to endoplasmic reticulum membrane	42	41	0	1	0	19	59	0.5844	0.966737	10	10
GOTERM	brown fat cell differentiation	21	21	0	0	0	16	52	0.629	0.966767	5	5
REACTOME	AMINE_LIGAND_BINDING_RECEPTORS	42	38	1	1	2	12	42	0.6297	0.966815	10	9
REACTOME	ABORTIVE_ELONGATION_OF_HIV1_TRANSCRIPT_IN_THE_ABSENCE_OF_TAT	23	22	1	0	0	13	25	0.6767	0.966817	6	5
REACTOME	CYCLIN_A1_ASSOCIATED_EVENTS_DURING_G2_M_TRANSITION	15	14	0	0	1	16	36	0.7186	0.967044	4	3
GOTERM	cellular component movement	101	93	1	4	3	28	59	0.5591	0.967049	23	23
REACTOME	GLOBAL_GENOMIC_NER	33	31	1	0	1	34	45	0.6924	0.967081	8	7
REACTOME	SHC_RELATED_EVENTS	14	14	0	0	0	40	60	0.7194	0.967094	4	3
GOTERM	zinc ion transport	24	24	0	0	0	28	62	0.5742	0.967129	6	6
GOTERM	ligand-dependent nuclear receptor transcription coactivator activity	26	24	0	2	0	32	59	0.5773	0.967142	6	6
GOTERM	cilium assembly	21	21	0	0	0	45	80	0.6323	0.96718	5	5
GOTERM	negative regulation of signal transduction	42	41	0	0	1	41	81	0.5914	0.967183	10	10
GOTERM	general RNA polymerase II transcription factor activity	22	21	0	1	0	19	36	0.6316	0.967191	5	5
GOTERM	mitosis	192	182	1	5	4	30	46	0.5574	0.967271	46	45
REACTOME	TCR_SIGNALING	64	44	17	2	1	68	68	0.6894	0.967284	11	10
REACTOME	ERK_MAPK_TARGETS	21	19	0	2	0	30	76	0.7455	0.967381	5	4
GOTERM	hyaluronic acid binding	19	17	1	0	1	31	72	0.6468	0.967425	4	4
GOTERM	L-ascorbic acid binding	21	20	0	1	0	28	47	0.585	0.967471	5	5
GOTERM	transcription activator activity	219	201	2	11	5	35	67	0.5489	0.967474	50	50
REACTOME	REMOVAL_OF_DNA_PATCH_CONTAINING_ABASIC_RESIDUE	15	15	0	0	0	9	15	0.917	0.967564	4	2
GOTERM	innate immune response	99	85	1	5	8	15	28	0.5651	0.967622	21	21
REACTOME	METABOLISM_OF_RNA	96	92	3	0	1	26	41	0.8654	0.967669	23	19
REACTOME	CHOLESTEROL_BIOSYNTHESIS	21	18	0	2	1	22	21	0.6903	0.967773	5	4
GOTERM	inward rectifier potassium channel activity	18	17	0	0	1	33	110	0.6419	0.967797	4	4
KEGG	KEGG_PYRUVATE_METABOLISM	40	37	0	1	2	27	53	0.5965	0.967821	9	9
REACTOME	HOMOLOGOUS_RECOMBINATION_REPAIR	15	14	1	0	0	73	67	0.7282	0.967827	4	3
GOTERM	intra-Golgi vesicle-mediated transport	16	16	0	0	0	37	94	0.5946	0.967839	4	4
GOTERM	RNA splicing	265	239	11	10	5	19	41	0.5643	0.967865	60	59
REACTOME	METAL_ION_SLC_TRANSPORTERS	23	23	0	0	0	21	43	0.7141	0.96791	6	5
GOTERM	endochondral ossification	12	12	0	0	0	41	70	0.602	0.96796	3	3
Ingenuity	Natural.Killer.Cell.Signaling	26	22	1	0	3	14	35	0.8388	0.968037	6	4
GOTERM	oxidation reduction	537	458	10	23	46	24	52	0.5126	0.968048	115	114
GOTERM	connexon complex	21	16	1	1	3	6	10	0.597	0.968069	4	4
GOTERM	mitochondrial outer membrane	81	77	0	4	0	30	45	0.5673	0.968085	19	19
GOTERM	response to progesterone stimulus	21	21	0	0	0	16	76	0.6302	0.968118	5	5
GOTERM	gamete generation	17	12	0	5	0	63	70	0.6134	0.96812	3	3
GOTERM	response to cAMP	39	36	0	2	1	17	51	0.5627	0.968148	9	9
REACTOME	SIGNALLING_TO_P38_VIA_RIT_AND_RIN	14	14	0	0	0	49	80	0.7211	0.968151	4	3
GOTERM	cytoplasmic part	10	8	1	1	0	19	61	0.6354	0.96823	2	2
Panther	Opioid_proopiomelanocortin_pathway	18	17	0	0	1	52	73	0.9462	0.96836	4	2
REACTOME	REGULATION_OF_AMPK_ACTIVITY_VIA_LKB1	14	14	0	0	0	39	93	0.7178	0.968422	4	3
REACTOME	SYNTHESIS_OF_BILE_ACIDS_AND_BILE_SALTS_VIA_7ALPHA_HYDROXYCHOLESTEROL	15	15	0	0	0	25	40	0.7603	0.968491	4	3
GOTERM	GTP biosynthetic process	10	8	0	1	1	16	50	0.636	0.968531	2	2
GOTERM	translation elongation factor activity	21	20	1	0	0	17	41	0.5909	0.968566	5	5
GOTERM	response to nicotine	12	12	0	0	0	53	84	0.6151	0.968606	3	3
GOTERM	feeding behavior	25	24	0	1	0	6	23	0.5755	0.968634	6	6
BIOCARTA	TGFB_PATHWAY	19	19	0	0	0	87	81	0.1731	0.968685	5	7
PANTHER_BIOLOGICAL_PROCESS	Apoptotic_processes	18	15	3	0	0	12	31	0.7668	0.968761	4	3
REACTOME	CLATHRIN_DERIVED_VESICLE_BUDDING	61	56	1	4	0	37	61	0.6753	0.968783	14	13
GOTERM	enzyme regulator activity	14	12	0	2	0	25	45	0.6149	0.968855	3	3
GOTERM	perikaryon	29	28	0	1	0	82	130	0.5726	0.968866	7	7
GOTERM	mammary gland development	29	28	1	0	0	62	193	0.5749	0.968873	7	7
GOTERM	axon	117	112	1	2	2	51	138	0.5348	0.968909	28	28
REACTOME	TOLL_LIKE_RECEPTOR_4_CASCADE	28	25	0	3	0	22	26	0.8943	0.968931	6	4
GOTERM	protein amino acid glycosylation	67	65	0	0	2	29	70	0.5769	0.969012	16	16
GOTERM	gap junction channel activity	10	8	0	1	1	5	12	0.6357	0.969071	2	2
REACTOME	DUAL_INCISION_REACTION_IN_GG_NER	20	18	1	0	1	33	47	0.6883	0.969101	5	4
REACTOME	GRB2_EVENTS_IN_EGFR_SIGNALING	13	13	0	0	0	81	72	0.6696	0.969112	3	3
GOTERM	insulin-like growth factor receptor binding	13	12	0	0	1	13	41	0.6124	0.969141	3	3
GOTERM	quinone binding	9	8	0	0	1	13	17	0.6292	0.969187	2	2
PANTHER_BIOLOGICAL_PROCESS	Gametogenesis	53	25	10	18	0	38	54	0.789	0.969307	6	5
GOTERM	serine-type endopeptidase inhibitor activity	93	65	3	4	21	15	37	0.5774	0.969318	16	16
REACTOME	INHIBITION_OF_INSULIN_SECRETION_BY_ADRENALINE_NORADRENALINE	30	28	0	0	2	39	99	0.7315	0.969348	7	6
GOTERM	oocyte maturation	12	12	0	0	0	38	73	0.6123	0.969412	3	3
REACTOME	THROMBIN_SIGNALLING_THROUGH_PROTEINASE_ACTIVATED_RECEPTORS	27	25	0	0	2	27	64	0.9035	0.969429	6	4
GOTERM	transcription initiation	13	12	0	1	0	14	46	0.6025	0.969454	3	3
REACTOME	ACTIVATION_OF_THE_PRE_REPLICATIVE_COMPLEX	30	28	0	2	0	34	49	0.7288	0.969603	7	6
GOTERM	fatty acid biosynthetic process	48	48	0	0	0	24	59	0.5577	0.969673	12	12
REACTOME	MRNA_SPLICING	107	101	1	5	0	15	23	0.6599	0.969769	25	24
REACTOME	ELONGATION_AND_PROCESSING_OF_CAPPED_TRANSCRIPTS	134	125	3	5	1	17	26	0.6346	0.969833	31	30
REACTOME	CLASSICAL_ANTIBODY_MEDIATED_COMPLEMENT_ACTIVATION	35	3	30	0	2	10	24	1	0.969844	1	0
GOTERM	mitotic cell cycle checkpoint	12	12	0	0	0	45	79	0.6115	0.969947	3	3
PANTHER_MOLECULAR_FUNCTION	Oxidase	68	61	2	4	1	15	35	0.4623	0.970003	15	16
Panther	Pentose_phosphate_pathway	13	11	1	0	1	25	38	0.9567	0.970052	3	1
PANTHER_MOLECULAR_FUNCTION	Translation_initiation_factor	61	47	9	3	2	20	37	0.3861	0.970088	12	13
REACTOME	NEURORANSMITTER_RECEPTOR_BINDING_AND_DOWNSTREAM_TRANSMISSION_IN_THE_POSTSYNAPTIC_CELL	84	78	0	4	2	79	142	0.695	0.970283	20	18
Ingenuity	ERK.MAPK.Signaling	26	24	0	2	0	56	97	0.8897	0.9703	6	4
GOTERM	cholesterol binding	18	17	0	1	0	13	29	0.6494	0.970321	4	4
KEGG	KEGG_VIRAL_MYOCARDITIS	73	46	22	2	3	36	82	0.7401	0.970349	12	10
KEGG	KEGG_GLYCOSYLPHOSPHATIDYLINOSITOL_GPI_ANCHOR_BIOSYNTHESIS	25	24	0	1	0	16	38	0.7508	0.970377	6	5
Ingenuity	GM-CSF.Signaling	23	21	1	1	0	58	81	0.8133	0.970482	5	4
REACTOME	PROCESSING_OF_CAPPED_INTRON_CONTAINING_PRE_MRNA	138	130	1	5	2	21	31	0.6421	0.970584	33	31
GOTERM	microtubule-based movement	88	84	2	1	1	46	97	0.5411	0.970626	21	21
GOTERM	transcription factor TFIID complex	20	17	0	3	0	19	44	0.6436	0.970728	4	4
GOTERM	neuron fate commitment	17	17	0	0	0	12	41	0.6536	0.970891	4	4
GOTERM	growth factor binding	22	21	0	0	1	48	86	0.6383	0.970995	5	5
GOTERM	sphingolipid metabolic process	18	17	1	0	0	44	67	0.6483	0.971302	4	4
KEGG	KEGG_ASCORBATE_AND_ALDARATE_METABOLISM	25	12	2	0	11	26	33	0.8435	0.971372	3	2
REACTOME	G_BETA_GAMMA_SIGNALLING_THROUGH_PLC_BETA	20	19	0	0	1	18	84	0.742	0.971526	5	4
GOTERM	Wnt receptor signaling pathway through beta-catenin	18	17	0	1	0	52	79	0.6448	0.971562	4	4
GOTERM	coated pit	41	40	0	1	0	42	75	0.5577	0.971627	10	10
REACTOME	ADP_SIGNALLING_THROUGH_P2Y_PURINOCEPTOR_12	21	20	0	0	1	35	51	0.9119	0.971711	5	3
[truncated: 1,218 more rows]
